# Supplementary material for: Compression rates of microbial genomes are associated with genome size and base composition
Source: Genomics Inform. 2024 Oct 10;22:16. doi: 10.1186/s44342-024-00018-z (PMC11468749; doi:10.1186/s44342-024-00018-z)
Supplement: Supplementary file 1 — Additional file 1. An Excel file containing all data needed to reproduce the findings reported. [file 44342_2024_18_MOESM1_ESM.xlsx]

## Sheet: Dataset
Name	Size	AT	OUV	ZPAQCompression	MBGCCompression	Genus	Species	MBGCCompRatio	ZPAQCompRatio	CompRatopDifference
Abiotrophia_defectiva_NZ_CP053988.1.fa	2.04683	0.530034	1.49064e-06	0.512	0.512	Abiotrophia	defectiva	3.99771	3.99771	0
Abyssalbus_ytuae_NZ_CP094358.1.fa	4.36504	0.647821	2.612e-06	1.052	1.032	Abyssalbus	ytuae	4.14928	4.22969	0.0804124
Abyssibius_alkaniclasticus_NZ_CP095732.1.fa	3.20881	0.389868	4.54273e-06	0.78	0.744	Abyssibius	alkaniclasticus	4.11386	4.31292	0.199058
Abyssicoccus_albus_NZ_CP019573.1.fa	1.74579	0.659356	1.19722e-06	0.424	0.424	Abyssicoccus	albus	4.11743	4.11743	0
Abyssogena_phaseoliformis_NZ_AP012977.1.fa	1.54218	0.630425	2.40838e-06	0.38	0.376	Abyssogena	phaseoliformis	4.05837	4.10154	0.0431741
Acaryochloris_marina_NC_009925.1.fa	8.3616	0.530441	1.28019e-06	2.104	2.04	Acaryochloris	marina	3.97414	4.09882	0.124679
Aceticella_autotrophica_NZ_CP060096.1.fa	2.26762	0.669929	2.09261e-06	0.54	0.532	Aceticella	autotrophica	4.1993	4.26244	0.0631473
Acetilactobacillus_jinshanensis_NZ_CP034726.1.fa	1.61643	0.603132	1.70589e-06	0.4	0.4	Acetilactobacillus	jinshanensis	4.04108	4.04108	0
Acetivibrio_clariflavus_NC_016627.1.fa	4.89768	0.642828	1.72789e-06	1.18	1.16	Acetivibrio	clariflavus	4.15058	4.22214	0.0715617
Acetivibrio_saccincola_NZ_CP025197.1.fa	3.60455	0.651822	2.41114e-06	0.848	0.848	Acetivibrio	saccincola	4.25065	4.25065	0
Acetivibrio_thermocellus_NZ_CP016502.1.fa	3.57758	0.608498	2.43139e-06	0.872	0.86	Acetivibrio	thermocellus	4.10273	4.15998	0.0572474
Acetoanaerobium_sticklandii,_NC_014614.1.fa	2.71546	0.667003	1.91037e-06	0.652	0.64	Acetoanaerobium	sticklandii,	4.16482	4.24291	0.0780903
Acetobacter_ascendens_NZ_CP021524.1.fa	3.28583	0.477624	2.63579e-06	0.816	0.8	Acetobacter	ascendens	4.02675	4.10729	0.080535
Acetobacter_oryzifermentans_NZ_CP022374.1.fa	3.12745	0.471519	2.68789e-06	0.996	0.972	Acetobacter	oryzifermentans	3.14001	3.21754	0.0775311
Acetobacter_oryzoeni_NZ_CP042808.1.fa	3.15318	0.468876	2.74448e-06	0.776	0.76	Acetobacter	oryzoeni	4.06338	4.14892	0.0855448
Acetobacter_pasteurianus_NZ_CP039846.2.fa	3.40393	0.480622	2.63622e-06	0.784	0.768	Acetobacter	pasteurianus	4.34175	4.4322	0.0904531
Acetobacter_senegalensis_NZ_LN606600.1.fa	3.96991	0.443591	2.17335e-06	0.848	0.828	Acetobacter	senegalensis	4.6815	4.79458	0.11308
Acetobacter_vaccinii_NZ_CP043506.1.fa	3.08225	0.407618	2.23748e-06	0.988	0.96	Acetobacter	vaccinii	3.11969	3.21068	0.0909908
Acetobacterium_woodii_NC_016894.1.fa	4.04478	0.606619	2.97135e-06	0.764	0.74	Acetobacterium	woodii	5.29421	5.46592	0.171704
Acetohalobium_arabaticum_NC_014378.1.fa	2.4696	0.633687	1.78361e-06	0.6	0.588	Acetohalobium	arabaticum	4.116	4.2	0.084
Acetomicrobium_mobile_NC_018024.1.fa	2.1607	0.520319	1.67724e-06	0.544	0.54	Acetomicrobium	mobile	3.97187	4.0013	0.0294213
Acholeplasma_hippikon_NZ_LR215050.1.fa	1.46567	0.690263	1.41727e-06	0.352	0.348	Acholeplasma	hippikon	4.16384	4.2117	0.0478602
Achromobacter_denitrificans_NZ_CP053986.1.fa	6.73688	0.324258	4.133e-06	1.6	1.512	Achromobacter	denitrificans	4.21055	4.45561	0.245058
Achromobacter_insolitus_NZ_CP038034.1.fa	6.42889	0.348462	3.56026e-06	1.556	1.484	Achromobacter	insolitus	4.13168	4.33214	0.200459
Achromobacter_spanius_NZ_LR134302.1.fa	6.40703	0.357369	3.7847e-06	1.544	1.476	Achromobacter	spanius	4.14963	4.34081	0.191175
Achromobacter_xylosoxidans_NZ_CP068211.1.fa	6.90197	0.32525	4.93939e-06	1.632	1.544	Achromobacter	xylosoxidans	4.22915	4.47019	0.24104
Acidaminococcus_fermentans_NC_013740.1.fa	2.32977	0.441573	4.28207e-06	0.564	0.548	Acidaminococcus	fermentans	4.1308	4.25141	0.120607
Acidibrevibacterium_fodinaquatile_NZ_CP029176.1.fa	4.03761	0.34526	5.7528e-06	0.964	0.924	Acidibrevibacterium	fodinaquatile	4.18839	4.36971	0.181316
Acididesulfobacillus_acetoxydans_NZ_LR746496.1.fa	4.52022	0.463422	1.61818e-06	1.136	1.108	Acididesulfobacillus	acetoxydans	3.97907	4.07962	0.100554
Acidiferrobacter_thiooxydans_NZ_CP080624.1.fa	3.30227	0.363915	1.90506e-06	0.816	0.788	Acidiferrobacter	thiooxydans	4.0469	4.1907	0.143798
Acidihalobacter_yilgarnensis_NZ_CP017415.1.fa	3.56694	0.4009	1.99799e-06	0.888	0.864	Acidihalobacter	yilgarnensis	4.01682	4.1284	0.111578
Acidilutibacter_cellobiosedens_NZ_CP035282.1.fa	3.74372	0.662805	2.0523e-06	0.9	0.884	Acidilutibacter	cellobiosedens	4.15969	4.23498	0.0752885
Acidimicrobium_ferrooxidans_NC_013124.1.fa	2.15816	0.317107	6.00083e-06	0.512	0.492	Acidimicrobium	ferrooxidans	4.21516	4.3865	0.171348
Acidiphilium_multivorum_NC_015186.1.fa	4.21474	0.330297	4.8303e-06	0.996	0.956	Acidiphilium	multivorum	4.23167	4.40872	0.177057
Acidipropionibacterium_acidipropionici_NZ_CP013126.1.fa	3.65138	0.312332	2.95416e-06	0.864	0.824	Acidipropionibacterium	acidipropionici	4.22613	4.43129	0.205152
Acidipropionibacterium_jensenii_NZ_CP040635.1.fa	2.99941	0.312996	3.25657e-06	0.708	0.676	Acidipropionibacterium	jensenii	4.23645	4.437	0.200542
Acidipropionibacterium_virtanenii_NZ_CP025198.1.fa	3.43287	0.316426	2.90747e-06	0.816	0.78	Acidipropionibacterium	virtanenii	4.20695	4.40112	0.194167
Acidisarcina_polymorpha_NZ_CP030840.1.fa	7.60073	0.431337	1.43899e-06	1.916	1.852	Acidisarcina	polymorpha	3.96698	4.10407	0.137088
Acidithiobacillus_ferridurans_NZ_AP018795.1.fa	2.9214	0.41572	1.61981e-06	0.732	0.712	Acidithiobacillus	ferridurans	3.99098	4.10309	0.112106
Acidithiobacillus_ferriphilus_NZ_CP080536.1.fa	2.53932	0.430357	1.57252e-06	0.64	0.628	Acidithiobacillus	ferriphilus	3.96769	4.0435	0.0758157
Acidithiobacillus_ferrooxidans_NZ_CP040511.1.fa	3.25704	0.414913	1.59981e-06	0.812	0.792	Acidithiobacillus	ferrooxidans	4.01113	4.11242	0.101291
Acidithiobacillus_thiooxidans_NZ_CP045571.1.fa	3.41573	0.46963	2.00903e-06	0.856	0.836	Acidithiobacillus	thiooxidans	3.99034	4.0858	0.0954627
Acidobacterium_capsulatum_NC_012483.1.fa	4.12736	0.39503	2.3662e-06	1.02	0.988	Acidobacterium	capsulatum	4.04643	4.17749	0.131059
Acidothermus_cellulolyticus_NC_008578.1.fa	2.44354	0.330926	3.50736e-06	0.592	0.572	Acidothermus	cellulolyticus	4.1276	4.27192	0.144322
Acidovorax_carolinensis_NZ_CP021359.1.fa	4.05802	0.35865	3.52985e-06	0.984	0.94	Acidovorax	carolinensis	4.124	4.31704	0.193038
Acidovorax_ebreus_NC_011992.1.fa	3.79657	0.33166	4.04118e-06	0.908	0.868	Acidovorax	ebreus	4.18124	4.37393	0.192684
Acidovorax_temperans_NZ_CP117193.1.fa	4.73077	0.368237	3.25662e-06	1.148	1.104	Acidovorax	temperans	4.12088	4.28512	0.164238
Acinetobacter_baumannii_NZ_CP043953.1.fa	3.98023	0.610128	1.6796e-06	0.984	0.964	Acinetobacter	baumannii	4.04495	4.12887	0.0839201
Acinetobacter_baylyi_NC_005966.1.fa	3.59862	0.595704	1.95694e-06	0.892	0.876	Acinetobacter	baylyi	4.03433	4.10801	0.0736863
Acinetobacter_bereziniae_NZ_CP066119.1.fa	4.72915	0.619428	2.14311e-06	1.156	1.136	Acinetobacter	bereziniae	4.09096	4.16298	0.0720239
Acinetobacter_bouvetii_NZ_AP024595.1.fa	3.39925	0.549671	3.95742e-06	0.836	0.82	Acinetobacter	bouvetii	4.06609	4.14543	0.0793383
Acinetobacter_calcoaceticus_NZ_CP020000.1.fa	4.11599	0.612861	1.72616e-06	1.02	0.996	Acinetobacter	calcoaceticus	4.03528	4.13252	0.0972358
Acinetobacter_chinensis_NZ_CP032134.1.fa	3.73729	0.576045	3.00123e-06	0.916	0.9	Acinetobacter	chinensis	4.08001	4.15254	0.0725335
Acinetobacter_cumulans_NZ_CP035934.2.fa	3.71087	0.5969	2.18359e-06	0.916	0.9	Acinetobacter	cumulans	4.05117	4.12319	0.0720208
Acinetobacter_defluvii_NZ_CP029397.2.fa	3.81227	0.619327	2.20287e-06	0.932	0.916	Acinetobacter	defluvii	4.09042	4.16187	0.0714484
Acinetobacter_dispersus_NZ_CP041970.1.fa	4.02484	0.592734	1.94523e-06	0.996	0.976	Acinetobacter	dispersus	4.041	4.12381	0.0828075
Acinetobacter_equi_NZ_CP012808.1.fa	3.05427	0.651074	1.9187e-06	0.74	0.728	Acinetobacter	equi	4.12739	4.19543	0.0680339
Acinetobacter_guillouiae_NZ_AP014630.1.fa	4.64842	0.617236	2.17919e-06	1.144	1.116	Acinetobacter	guillouiae	4.0633	4.16525	0.101947
Acinetobacter_haemolyticus_NZ_CP030880.1.fa	3.44117	0.603426	1.83646e-06	0.852	0.836	Acinetobacter	haemolyticus	4.03893	4.11623	0.0773001
Acinetobacter_indicus_NZ_CP045198.1.fa	3.08493	0.542155	2.473e-06	0.768	0.752	Acinetobacter	indicus	4.01684	4.1023	0.0854646
Acinetobacter_junii_NZ_CP059558.1.fa	3.43856	0.613974	1.7993e-06	0.844	0.832	Acinetobacter	junii	4.07412	4.13288	0.0587614
Acinetobacter_lactucae_NZ_CP053391.1.fa	3.97365	0.610827	1.69522e-06	0.98	0.96	Acinetobacter	lactucae	4.05474	4.13922	0.0844739
Acinetobacter_lanii_NZ_CP049916.1.fa	3.42871	0.587228	2.3338e-06	0.832	0.824	Acinetobacter	lanii	4.12105	4.16106	0.0400102
Acinetobacter_larvae_NZ_CP016895.1.fa	3.7411	0.583598	2.01032e-06	0.924	0.908	Acinetobacter	larvae	4.04881	4.12015	0.0713447
Acinetobacter_lwoffii_NZ_CP072549.1.fa	3.5281	0.574027	1.93434e-06	0.876	0.86	Acinetobacter	lwoffii	4.02751	4.10244	0.0749304
Acinetobacter_nosocomialis_NZ_CP040105.1.fa	3.82497	0.611903	1.7366e-06	0.944	0.924	Acinetobacter	nosocomialis	4.05187	4.13958	0.0877029
Acinetobacter_oleivorans_NC_014259.1.fa	4.15254	0.612679	1.74249e-06	1.028	1.004	Acinetobacter	oleivorans	4.03944	4.136	0.0965602
Acinetobacter_pittii_NC_016603.1.fa	3.86253	0.61176	1.74372e-06	0.956	0.936	Acinetobacter	pittii	4.0403	4.12663	0.0863313
Acinetobacter_radioresistens_NZ_CP030031.1.fa	3.08978	0.581505	1.74517e-06	0.768	0.756	Acinetobacter	radioresistens	4.02315	4.08701	0.0638595
Acinetobacter_schindleri_NZ_CP044483.1.fa	3.33719	0.575015	1.80254e-06	0.832	0.816	Acinetobacter	schindleri	4.01105	4.08969	0.078648
Acinetobacter_seifertii_NZ_CP065820.1.fa	4.07069	0.616024	1.70742e-06	1.004	0.984	Acinetobacter	seifertii	4.05447	4.13688	0.082408
Acinetobacter_shaoyimingii_NZ_CP049801.1.fa	3.57104	0.617447	2.27152e-06	0.876	0.86	Acinetobacter	shaoyimingii	4.07653	4.15237	0.0758424
Acinetobacter_soli_NZ_CP073241.1.fa	3.52075	0.57177	2.14253e-06	0.876	0.86	Acinetobacter	soli	4.01912	4.0939	0.0747743
Acinetobacter_tibetensis_NZ_CP098732.1.fa	3.39042	0.594054	1.96575e-06	0.84	0.824	Acinetobacter	tibetensis	4.03621	4.11459	0.0783731
Acinetobacter_towneri_NZ_CP071766.1.fa	2.79983	0.585228	2.48968e-06	0.692	0.68	Acinetobacter	towneri	4.046	4.1174	0.0713999
Acinetobacter_variabilis_NZ_AP024524.1.fa	3.19842	0.576184	1.89404e-06	0.8	0.784	Acinetobacter	variabilis	3.99803	4.07962	0.0815923
Acinetobacter_wanghuae_NZ_CP045650.1.fa	2.76776	0.594002	2.17707e-06	0.684	0.672	Acinetobacter	wanghuae	4.04643	4.11869	0.0722577
Acinetobacter_wuhouensis_NZ_CP031716.1.fa	3.96045	0.617776	2.20313e-06	0.968	0.948	Acinetobacter	wuhouensis	4.09137	4.17769	0.0863159
Actinoalloteichus_fjordicus_NZ_CP016076.1.fa	7.12085	0.299126	4.02966e-06	1.676	1.588	Actinoalloteichus	fjordicus	4.24872	4.48416	0.235445
Actinoalloteichus_hoggarensis_NZ_CP022521.1.fa	6.60672	0.288527	4.44423e-06	1.544	1.464	Actinoalloteichus	hoggarensis	4.27896	4.51279	0.233823
Actinoalloteichus_hymeniacidonis_NZ_CP014859.1.fa	6.30639	0.319237	3.5066e-06	1.504	1.432	Actinoalloteichus	hymeniacidonis	4.19308	4.4039	0.210825
Actinobacillus_arthritidis_NZ_CP103833.1.fa	2.26675	0.60526	2.10217e-06	0.556	0.548	Actinobacillus	arthritidis	4.07689	4.13641	0.0595166
Actinobacillus_delphinicola_NZ_LR134510.1.fa	1.83724	0.623802	1.92875e-06	0.452	0.448	Actinobacillus	delphinicola	4.06469	4.10098	0.0362919
Actinobacillus_equuli_NZ_CP007715.1.fa	2.43153	0.597354	2.24381e-06	0.596	0.588	Actinobacillus	equuli	4.07975	4.13526	0.0555068
Actinobacillus_indolicus_NZ_CP038145.1.fa	2.25164	0.598761	1.95192e-06	0.556	0.548	Actinobacillus	indolicus	4.04971	4.10883	0.0591199
Actinobacillus_pleuropneumoniae_NZ_LR134515.1.fa	2.32553	0.588131	2.79096e-06	0.572	0.564	Actinobacillus	pleuropneumoniae	4.06561	4.12328	0.0576683
Actinobacillus_porcitonsillarum_NZ_CP029206.1.fa	2.26319	0.603383	2.22858e-06	0.556	0.548	Actinobacillus	porcitonsillarum	4.07049	4.12991	0.0594231
Actinobacillus_suis_NZ_CP009159.1.fa	2.5016	0.597848	2.23065e-06	0.62	0.608	Actinobacillus	suis	4.03484	4.11447	0.079635
Actinocatenispora_sera_NZ_AP023354.1.fa	7.04424	0.273717	5.78771e-06	1.608	1.52	Actinocatenispora	sera	4.38075	4.63437	0.253622
Actinocatenispora_thailandica_NZ_AP023355.1.fa	7.42669	0.270677	5.9806e-06	1.696	1.596	Actinocatenispora	thailandica	4.37894	4.65331	0.27437
Actinomadura_graeca_NZ_CP059572.1.fa	8.97959	0.276282	3.12261e-06	2.08	1.972	Actinomadura	graeca	4.31711	4.55354	0.236434
Actinomarinicola_tropica_NZ_CP045851.1.fa	3.71545	0.274421	6.81912e-06	0.848	0.8	Actinomarinicola	tropica	4.38143	4.64431	0.262886
Actinomyces_capricornis_NZ_AP025017.1.fa	3.17096	0.28733	2.40628e-06	0.74	0.7	Actinomyces	capricornis	4.28508	4.52994	0.244862
Actinomyces_faecalis_NZ_CP063418.1.fa	2.70143	0.31394	2.88466e-06	0.644	0.616	Actinomyces	faecalis	4.19477	4.38544	0.190671
Actinomyces_gaoshouyii_NZ_CP020468.1.fa	2.35936	0.289177	2.60831e-06	0.552	0.528	Actinomyces	gaoshouyii	4.2742	4.46848	0.194282
Actinomyces_howellii_NZ_LR134350.1.fa	3.14893	0.283099	3.13994e-06	0.728	0.696	Actinomyces	howellii	4.32545	4.52432	0.198871
Actinomyces_israelii_NZ_CP124548.1.fa	3.98031	0.285022	2.39094e-06	0.932	0.884	Actinomyces	israelii	4.27072	4.50261	0.231894
Actinomyces_marmotae_NZ_CP053642.1.fa	2.4195	0.283992	2.49432e-06	0.564	0.54	Actinomyces	marmotae	4.28989	4.48056	0.190662
Actinomyces_naeslundii_NZ_CP066049.1.fa	3.15212	0.321196	2.22188e-06	0.756	0.724	Actinomyces	naeslundii	4.16947	4.35376	0.184286
Actinomyces_oris_NZ_CP066060.1.fa	3.1904	0.315257	2.10493e-06	0.764	0.732	Actinomyces	oris	4.17592	4.35847	0.182554
Actinomyces_pacaensis_NZ_LT635457.1.fa	1.89255	0.429827	1.53533e-06	0.476	0.472	Actinomyces	pacaensis	3.97595	4.00964	0.0336945
Actinomyces_procaprae_NZ_CP039292.1.fa	3.60035	0.307468	2.00722e-06	0.856	0.82	Actinomyces	procaprae	4.20602	4.39067	0.184654
Actinomyces_qiguomingii_NZ_CP025228.1.fa	3.98855	0.331767	1.54806e-06	0.964	0.928	Actinomyces	qiguomingii	4.1375	4.29801	0.160506
Actinomyces_radicidentis_NZ_CP014228.1.fa	3.05161	0.274186	5.27485e-06	0.696	0.66	Actinomyces	radicidentis	4.3845	4.62365	0.239154
Actinomyces_respiraculi_NZ_CP063989.1.fa	2.91211	0.298816	2.58126e-06	0.684	0.656	Actinomyces	respiraculi	4.25747	4.43919	0.181721
Actinomyces_slackii_NZ_LR134363.1.fa	3.22051	0.299723	2.28737e-06	0.756	0.724	Actinomyces	slackii	4.25993	4.44822	0.188284
Actinomyces_trachealis_NZ_CP065027.1.fa	2.52625	0.342309	1.64865e-06	0.616	0.6	Actinomyces	trachealis	4.10106	4.21042	0.109361
Actinomyces_viscosus_NZ_LR134477.1.fa	3.49124	0.310903	2.32873e-06	0.828	0.792	Actinomyces	viscosus	4.21647	4.40813	0.191658
Actinomyces_weissii_NZ_CP066802.1.fa	2.56418	0.297264	2.88834e-06	0.604	0.576	Actinomyces	weissii	4.24533	4.4517	0.20637
Actinomyces_wuliandei_NZ_CP025227.1.fa	3.10776	0.306253	2.78608e-06	0.736	0.708	Actinomyces	wuliandei	4.2225	4.38949	0.166992
Actinoplanes_friuliensis_NC_022657.1.fa	9.37607	0.296449	3.83079e-06	2.2	2.076	Actinoplanes	friuliensis	4.26185	4.51641	0.254561
Actinoplanes_ianthinogenes_NZ_AP023356.1.fa	9.89781	0.28461	4.20106e-06	2.292	2.16	Actinoplanes	ianthinogenes	4.31842	4.58232	0.263903
Actinoplanes_missouriensis_NC_017093.1.fa	8.77347	0.291769	4.13642e-06	2.048	1.936	Actinoplanes	missouriensis	4.28392	4.53175	0.24783
Actinoplanes_sichuanensis_NZ_AP028461.1.fa	12.144	0.298563	4.28016e-06	2.844	2.688	Actinoplanes	sichuanensis	4.27004	4.51786	0.247815
Actinoplanes_teichomyceticus_NZ_CP023865.1.fa	8.28715	0.272517	4.57529e-06	1.9	1.796	Actinoplanes	teichomyceticus	4.36166	4.61423	0.252568
Actinopolyspora_erythraea_NZ_CP022752.1.fa	5.24393	0.312196	2.62432e-06	1.252	1.192	Actinopolyspora	erythraea	4.18844	4.39927	0.210828
Actinosynnema_mirum_NC_013093.1.fa	8.24814	0.262911	3.6336e-06	1.868	1.756	Actinosynnema	mirum	4.41549	4.69712	0.281626
Actinosynnema_pretiosum_NZ_CP023445.1.fa	8.13157	0.260938	3.63551e-06	1.836	1.728	Actinosynnema	pretiosum	4.42896	4.70577	0.27681
Actinotignum_schaalii_NZ_CP008802.1.fa	2.15931	0.378082	2.00182e-06	0.532	0.52	Actinotignum	schaalii	4.05885	4.15252	0.0936658
Actinotignum_urinale_NZ_CP126967.1.fa	1.81273	0.490438	1.49708e-06	0.456	0.456	Actinotignum	urinale	3.97529	3.97529	0
Adhaeretor_mobilis_NZ_CP036263.1.fa	5.99686	0.449366	1.40974e-06	1.516	1.468	Adhaeretor	mobilis	3.95571	4.08505	0.129342
Adhaeribacter_radiodurans_NZ_CP055153.1.fa	6.93561	0.592206	2.87504e-06	1.712	1.66	Adhaeribacter	radiodurans	4.05117	4.17808	0.126904
Adhaeribacter_swui_NZ_CP055156.1.fa	6.22591	0.569618	3.95831e-06	1.536	1.48	Adhaeribacter	swui	4.05333	4.2067	0.153369
Adlercreutzia_equolifaciens_NC_022567.1.fa	2.86253	0.365407	2.32014e-06	0.7	0.672	Adlercreutzia	equolifaciens	4.08933	4.25972	0.170389
Adlercreutzia_hattorii_NZ_AP022829.1.fa	2.9084	0.369953	2.17165e-06	0.712	0.688	Adlercreutzia	hattorii	4.08483	4.22733	0.142494
Advenella_kashmirensis_NC_017964.1.fa	4.42388	0.452237	2.56154e-06	1.108	1.072	Advenella	kashmirensis	3.99267	4.12675	0.134082
Advenella_mimigardefordensis_NZ_CP003915.1.fa	4.76413	0.457777	2.30203e-06	1.196	1.156	Advenella	mimigardefordensis	3.98339	4.12122	0.137833
Aegicerativicinus_sediminis_NZ_CP064295.1.fa	4.09424	0.640115	1.78874e-06	1	0.984	Aegicerativicinus	sediminis	4.09424	4.16081	0.066573
Aeoliella_mucimassa_NZ_CP036278.1.fa	6.60879	0.420402	2.2879e-06	1.644	1.584	Aeoliella	mucimassa	4.01995	4.17222	0.152271
Aequoribacter_fuscus_NZ_CP036423.1.fa	3.09539	0.483328	1.3146e-06	0.78	0.772	Aequoribacter	fuscus	3.96845	4.00957	0.0411238
Aequorivita_iocasae_NZ_CP068439.1.fa	3.35388	0.612857	3.38106e-06	0.824	0.808	Aequorivita	iocasae	4.07024	4.15084	0.0805989
Aequorivita_sublithincola_NC_018013.1.fa	3.52067	0.638087	3.15611e-06	0.86	0.84	Aequorivita	sublithincola	4.0938	4.19127	0.0974715
Aeribacillus_composti_NZ_CP134501.1.fa	3.83446	0.609256	3.28556e-06	0.94	0.924	Aeribacillus	composti	4.07921	4.14985	0.0706357
Aerococcus_christensenii_NZ_CP014159.1.fa	1.63492	0.608134	1.90186e-06	0.404	0.404	Aerococcus	christensenii	4.04683	4.04683	0
Aerococcus_urinae_NZ_CP014161.1.fa	1.97426	0.574049	1.69602e-06	0.508	0.508	Aerococcus	urinae	3.88634	3.88634	0
Aerococcus_urinaeequi_NZ_CP013988.1.fa	2.05433	0.605722	1.14739e-06	0.456	0.452	Aerococcus	urinaeequi	4.50511	4.54498	0.0398682
Aerococcus_urinaehominis_NZ_CP014163.1.fa	1.8314	0.572496	1.7465e-06	0.492	0.488	Aerococcus	urinaehominis	3.72236	3.75287	0.0305111
Aerococcus_viridans_NZ_CP014164.1.fa	2.19988	0.606243	1.10004e-06	0.544	0.54	Aerococcus	viridans	4.0439	4.07385	0.0299548
Aeromicrobium_chenweiae_NZ_CP026952.1.fa	3.71774	0.296746	5.02622e-06	0.868	0.82	Aeromicrobium	chenweiae	4.28311	4.53383	0.250719
Aeromicrobium_duanguangcaii_NZ_CP101990.1.fa	3.13379	0.296258	5.19861e-06	0.728	0.692	Aeromicrobium	duanguangcaii	4.30466	4.5286	0.223942
Aeromicrobium_erythreum_NZ_CP011502.1.fa	3.62924	0.278622	6.99317e-06	0.828	0.784	Aeromicrobium	erythreum	4.38314	4.62913	0.245993
Aeromicrobium_yanjiei_NZ_CP045737.1.fa	3.68203	0.301986	4.8273e-06	0.864	0.816	Aeromicrobium	yanjiei	4.26161	4.51229	0.250683
Aeromonas_allosaccharophila_NZ_CP065745.1.fa	4.63041	0.411741	2.32437e-06	1.136	1.096	Aeromonas	allosaccharophila	4.07607	4.22483	0.148762
Aeromonas_caviae_NZ_AP022254.1.fa	4.56579	0.38448	2.12731e-06	1.112	1.072	Aeromonas	caviae	4.10593	4.25913	0.153206
Aeromonas_encheleia_NZ_LR134376.1.fa	4.54252	0.381355	2.53551e-06	1.104	1.06	Aeromonas	encheleia	4.1146	4.2854	0.170795
Aeromonas_hydrophila_NZ_CP065651.1.fa	4.7337	0.383874	2.68573e-06	1.152	1.104	Aeromonas	hydrophila	4.10911	4.28777	0.178657
Aeromonas_jandaei_NZ_CP066092.1.fa	4.55108	0.409664	2.37763e-06	1.12	1.076	Aeromonas	jandaei	4.06346	4.22963	0.166164
Aeromonas_media_NZ_CP075564.1.fa	4.53103	0.387995	2.25672e-06	1.104	1.064	Aeromonas	media	4.10419	4.25849	0.154293
Aeromonas_rivipollensis_NZ_CP027856.1.fa	4.5089	0.381259	2.38694e-06	1.092	1.048	Aeromonas	rivipollensis	4.12903	4.30239	0.173356
Aeromonas_rivuli_NZ_CP079742.1.fa	4.35793	0.400722	2.29349e-06	1.072	1.032	Aeromonas	rivuli	4.06523	4.2228	0.157567
Aeromonas_salmonicida_NZ_CP110645.1.fa	4.95481	0.413484	2.19952e-06	1.224	1.18	Aeromonas	salmonicida	4.04805	4.19899	0.150944
Aeromonas_simiae_NZ_CP040449.1.fa	3.9741	0.394376	2.11939e-06	0.976	0.944	Aeromonas	simiae	4.07182	4.20985	0.138028
Aeromonas_veronii_NZ_CP044060.1.fa	4.56187	0.411394	2.32344e-06	1.124	1.08	Aeromonas	veronii	4.0586	4.22395	0.165351
Aerosticca_soli_NZ_AP018560.1.fa	2.87497	0.31672	5.24868e-06	0.676	0.648	Aerosticca	soli	4.25291	4.43668	0.183768
Aestuariibaculum_lutulentum_NZ_CP136709.1.fa	3.78273	0.648768	1.63592e-06	0.92	0.904	Aestuariibaculum	lutulentum	4.11166	4.18444	0.0727728
Aestuariispira_ectoiniformans_NZ_CP062788.1.fa	4.36196	0.429296	2.18855e-06	1.088	1.048	Aestuariispira	ectoiniformans	4.00915	4.16218	0.153021
Afipia_carboxidovorans_NC_015684.1.fa	3.89607	0.376702	4.19732e-06	0.952	0.916	Afipia	carboxidovorans	4.09251	4.25335	0.160841
Agarilytica_rhodophyticola_NZ_CP020038.1.fa	7.11381	0.590749	9.76506e-07	1.776	1.732	Agarilytica	rhodophyticola	4.00552	4.10728	0.101757
Agarivorans_aestuarii_NZ_AP023033.1.fa	4.68745	0.555771	1.99571e-06	1.172	1.14	Agarivorans	aestuarii	3.99953	4.1118	0.112268
Agarivorans_albus_NZ_AP023032.1.fa	4.79225	0.557574	1.99689e-06	1.196	1.164	Agarivorans	albus	4.0069	4.11705	0.110155
Agathobacter_rectalis_NZ_CP092643.1.fa	3.45148	0.585192	1.82506e-06	0.848	0.836	Agathobacter	rectalis	4.07014	4.12856	0.0584231
Aggregatibacter_actinomycetemcomitans_NZ_CP085096.1.fa	2.10914	0.555111	3.28553e-06	0.524	0.516	Aggregatibacter	actinomycetemcomitans	4.02508	4.08748	0.0624043
Aggregatibacter_aphrophilus_NZ_LR134327.1.fa	2.33715	0.57675	2.60887e-06	0.58	0.572	Aggregatibacter	aphrophilus	4.02957	4.08593	0.0563576
Aggregatibacter_segnis_NZ_LS483443.1.fa	2.02283	0.574374	2.76459e-06	0.5	0.496	Aggregatibacter	segnis	4.04566	4.07829	0.0326263
Aggregatimonas_sangjinii_NZ_CP040710.1.fa	4.72361	0.567446	2.06874e-06	1.184	1.152	Aggregatimonas	sangjinii	3.98954	4.10036	0.11082
Agrobacterium_cucumeris_NZ_CP080387.1.fa	5.70308	0.409072	3.26586e-06	1.404	1.348	Agrobacterium	cucumeris	4.06202	4.23077	0.168749
Agrobacterium_fabrum_NZ_CP033022.1.fa	5.55311	0.410236	3.19544e-06	1.372	1.312	Agrobacterium	fabrum	4.04746	4.23255	0.185097
Agrobacterium_larrymoorei_NZ_CP124733.1.fa	5.0834	0.427592	2.75758e-06	1.264	1.216	Agrobacterium	larrymoorei	4.02168	4.18043	0.15875
Agrobacterium_leguminum_NZ_CP120211.1.fa	6.27664	0.405052	3.40344e-06	1.548	1.476	Agrobacterium	leguminum	4.05468	4.25247	0.197789
Agrobacterium_pusense_NZ_CP053856.1.fa	5.37596	0.408569	3.01619e-06	1.332	1.276	Agrobacterium	pusense	4.03601	4.21313	0.177129
Agrobacterium_tumefaciens_NZ_CP033031.1.fa	5.44603	0.40484	3.37502e-06	1.344	1.284	Agrobacterium	tumefaciens	4.05211	4.24146	0.189351
Agrobacterium_vaccinii_NZ_CP054150.1.fa	4.87291	0.425299	2.57348e-06	1.212	1.168	Agrobacterium	vaccinii	4.02055	4.17201	0.151459
Agromyces_archimandritae_NZ_CP071696.1.fa	3.45331	0.287434	6.4498e-06	0.792	0.752	Agromyces	archimandritae	4.36024	4.59217	0.231928
Agromyces_aureus_NZ_CP013979.1.fa	4.37312	0.296075	7.54391e-06	1.008	0.952	Agromyces	aureus	4.33841	4.59361	0.255201
Agromyces_badenianii_NZ_CP028913.1.fa	3.05205	0.302124	7.25335e-06	0.708	0.672	Agromyces	badenianii	4.31081	4.54174	0.230936
Agromyces_laixinhei_NZ_CP040872.1.fa	3.4372	0.309896	6.85036e-06	0.804	0.764	Agromyces	laixinhei	4.27512	4.49895	0.223829
Agromyces_larvae_NZ_CP094528.1.fa	4.00526	0.288477	7.31026e-06	0.92	0.868	Agromyces	larvae	4.35354	4.61435	0.260811
Agromyces_mangrovi_NZ_AP027737.1.fa	3.61381	0.281265	7.86544e-06	0.824	0.776	Agromyces	mangrovi	4.38569	4.65697	0.27128
Agromyces_marinus_NZ_CP087879.1.fa	3.20202	0.28526	7.32484e-06	0.736	0.696	Agromyces	marinus	4.35057	4.6006	0.250033
Agromyces_protaetiae_NZ_CP035491.1.fa	3.68309	0.295269	8.67088e-06	0.848	0.8	Agromyces	protaetiae	4.34327	4.60386	0.260596
Agromyces_soli_NZ_CP094533.1.fa	3.81027	0.278222	7.52661e-06	0.868	0.816	Agromyces	soli	4.38971	4.66945	0.279737
Ahniella_affigens_NZ_CP027860.1.fa	6.12094	0.39553	2.92613e-06	1.512	1.456	Ahniella	affigens	4.04824	4.20394	0.155702
Akkermansia_biwaensis_NZ_AP025943.1.fa	3.17552	0.432439	3.1038e-06	0.78	0.76	Akkermansia	biwaensis	4.07118	4.17832	0.107136
Akkermansia_glycaniphila_NZ_LT629973.1.fa	3.07408	0.423542	2.21182e-06	0.748	0.732	Akkermansia	glycaniphila	4.10973	4.19956	0.0898302
Akkermansia_massiliensis_NZ_CP072022.1.fa	3.11959	0.420036	3.22711e-06	0.764	0.74	Akkermansia	massiliensis	4.08323	4.21566	0.132429
Akkermansia_muciniphila_NZ_AP021898.1.fa	2.87846	0.443627	3.3393e-06	0.712	0.692	Akkermansia	muciniphila	4.04278	4.15962	0.116843
Alcaligenes_ammonioxydans_NZ_CP049362.1.fa	3.77483	0.428261	1.99533e-06	0.94	0.912	Alcaligenes	ammonioxydans	4.01578	4.13907	0.123291
Alcaligenes_faecalis_NZ_CP013119.1.fa	4.24868	0.431655	2.24219e-06	1.06	1.024	Alcaligenes	faecalis	4.00819	4.1491	0.140913
Alcanivorax_borkumensis_NC_008260.1.fa	3.12014	0.452722	1.5559e-06	0.788	0.768	Alcanivorax	borkumensis	3.95957	4.06268	0.103114
Algibacter_luteus_NZ_CP128313.1.fa	3.74699	0.66519	1.76303e-06	0.9	0.888	Algibacter	luteus	4.16332	4.21958	0.0562611
Algicella_marina_NZ_CP046620.1.fa	3.99476	0.384867	2.25657e-06	0.988	0.952	Algicella	marina	4.04328	4.19618	0.152897
Algoriphagus_sanaruensis_NZ_CP012836.1.fa	3.88261	0.585916	3.38992e-06	0.96	0.94	Algoriphagus	sanaruensis	4.04439	4.13044	0.0860508
Aliamphritea_ceti_NZ_AP025282.1.fa	5.21321	0.52891	1.79909e-06	1.304	1.268	Aliamphritea	ceti	3.99786	4.11136	0.113504
Aliamphritea_hakodatensis_NZ_AP025281.1.fa	5.20834	0.478068	2.76892e-06	1.288	1.248	Aliamphritea	hakodatensis	4.04374	4.17335	0.129607
Aliarcobacter_butzleri_NC_017187.1.fa	2.25667	0.729323	3.87982e-06	0.516	0.504	Aliarcobacter	butzleri	4.37339	4.47752	0.104128
Aliarcobacter_cibarius_NZ_CP054051.1.fa	2.33666	0.729145	3.27362e-06	0.532	0.524	Aliarcobacter	cibarius	4.39222	4.45927	0.0670568
Aliarcobacter_cryaerophilus_NZ_CP032823.1.fa	2.10834	0.726722	4.21878e-06	0.484	0.468	Aliarcobacter	cryaerophilus	4.35607	4.505	0.148926
Aliarcobacter_faecis_NZ_CP053837.1.fa	2.449	0.728665	3.79164e-06	0.556	0.544	Aliarcobacter	faecis	4.40468	4.50184	0.097162
Aliarcobacter_skirrowii_NZ_CP032099.1.fa	1.96985	0.722544	4.34537e-06	0.452	0.44	Aliarcobacter	skirrowii	4.35808	4.47693	0.118857
Aliarcobacter_trophiarum_NZ_CP031367.1.fa	1.91561	0.717819	4.09868e-06	0.444	0.428	Aliarcobacter	trophiarum	4.31444	4.47572	0.161287
Alicycliphilus_denitrificans_NC_014910.1.fa	4.83571	0.320313	4.38305e-06	1.14	1.084	Alicycliphilus	denitrificans	4.24185	4.46099	0.219136
Alicyclobacillus_acidocaldarius_NC_013205.1.fa	3.20569	0.381079	2.60365e-06	0.788	0.764	Alicyclobacillus	acidocaldarius	4.06813	4.19593	0.127795
Alicyclobacillus_acidoterrestris_NZ_CP080467.1.fa	4.34694	0.47852	1.35773e-06	1.092	1.072	Alicyclobacillus	acidoterrestris	3.98071	4.05498	0.0742671
Alicyclobacillus_cycloheptanicus_NZ_CP067097.1.fa	3.61723	0.416309	1.59272e-06	0.9	0.88	Alicyclobacillus	cycloheptanicus	4.01914	4.11049	0.0913442
Alicyclobacillus_dauci_NZ_CP104064.1.fa	4.88116	0.49695	9.82582e-07	1.228	1.208	Alicyclobacillus	dauci	3.97489	4.0407	0.0658094
Alicyclobacillus_fastidiosus_NZ_CP104067.1.fa	6.03565	0.487514	9.86122e-07	1.516	1.488	Alicyclobacillus	fastidiosus	3.9813	4.05622	0.0749169
Alicyclobacillus_mengziensis_NZ_CP071182.1.fa	5.29354	0.490137	9.93335e-07	1.336	1.308	Alicyclobacillus	mengziensis	3.96223	4.04705	0.0848184
Aliiroseovarius_crassostreae_NZ_CP080772.1.fa	3.36766	0.410254	2.37951e-06	0.836	0.804	Aliiroseovarius	crassostreae	4.0283	4.18863	0.16033
Aliivibrio_salmonicida_NC_011312.1.fa	4.65566	0.610307	1.15453e-06	1.116	1.116	Aliivibrio	salmonicida	4.17174	4.17174	0
Alistipes_communis_NZ_AP019735.1.fa	3.30135	0.415396	2.94047e-06	0.808	0.784	Alistipes	communis	4.08583	4.21091	0.125076
Alistipes_dispar_NZ_AP019736.1.fa	2.96238	0.38708	2.62273e-06	0.72	0.696	Alistipes	dispar	4.11442	4.25629	0.141876
Alistipes_ihumii_NZ_CP102294.1.fa	2.78002	0.421144	3.24299e-06	0.684	0.668	Alistipes	ihumii	4.06436	4.16171	0.0973499
Alistipes_indistinctus_NZ_AP023049.1.fa	3.09558	0.454032	2.08631e-06	0.772	0.756	Alistipes	indistinctus	4.00982	4.09468	0.0848639
Alistipes_megaguti_NZ_LR027382.1.fa	3.27086	0.413675	1.98677e-06	0.804	0.78	Alistipes	megaguti	4.06823	4.19341	0.125176
Alistipes_onderdonkii_NZ_AP019734.1.fa	3.50749	0.419972	2.04244e-06	0.868	0.836	Alistipes	onderdonkii	4.04089	4.19556	0.154675
Alkalibacter_rhizosphaerae_NZ_CP071444.1.fa	2.44955	0.530817	3.38223e-06	0.608	0.596	Alkalibacter	rhizosphaerae	4.02887	4.10998	0.0811181
Alkalicella_caledoniensis_NZ_CP058559.1.fa	3.69537	0.638027	1.27375e-06	0.9	0.888	Alkalicella	caledoniensis	4.10597	4.16145	0.055486
Alkalihalophilus_pseudofirmus_NZ_CP117835.1.fa	4.23932	0.602094	1.16093e-06	1.052	1.032	Alkalihalophilus	pseudofirmus	4.02977	4.10787	0.0780964
Alkalilimnicola_ehrlichii_NC_008340.1.fa	3.27594	0.324687	1.87714e-06	0.788	0.756	Alkalilimnicola	ehrlichii	4.15728	4.33325	0.17597
Alkalimarinus_alittae_NZ_CP100390.1.fa	4.25492	0.567592	9.88586e-07	1.068	1.048	Alkalimarinus	alittae	3.98401	4.06004	0.0760307
Alkalimarinus_coralli_NZ_CP096017.1.fa	4.81917	0.541702	1.1399e-06	1.212	1.188	Alkalimarinus	coralli	3.97621	4.05654	0.0803275
Alkalimarinus_sediminis_NZ_CP101527.1.fa	4.22695	0.558267	9.41002e-07	1.064	1.04	Alkalimarinus	sediminis	3.9727	4.06438	0.0916776
Alkaliphilus_metalliredigens_NC_009633.1.fa	4.92957	0.63178	1.29394e-06	1.2	1.18	Alkaliphilus	metalliredigens	4.10797	4.1776	0.0696267
Alkaliphilus_oremlandii_NC_009922.1.fa	3.12356	0.637427	1.49362e-06	0.764	0.752	Alkaliphilus	oremlandii	4.08843	4.15367	0.0652409
Alkalitalea_saponilacus_NZ_CP021904.1.fa	4.77557	0.607263	2.00504e-06	1.168	1.152	Alkalitalea	saponilacus	4.08867	4.14546	0.0567871
Alloacidobacterium_dinghuense_NZ_CP060394.1.fa	6.27111	0.442146	1.75496e-06	1.576	1.528	Alloacidobacterium	dinghuense	3.97913	4.10413	0.124999
Alloalcanivorax_dieselolei_NC_018691.1.fa	4.92822	0.383684	2.31275e-06	1.212	1.16	Alloalcanivorax	dieselolei	4.06619	4.24847	0.182277
Alloalcanivorax_xenomutans_NZ_CP136538.1.fa	4.52842	0.383778	2.3715e-06	1.116	1.068	Alloalcanivorax	xenomutans	4.05772	4.24009	0.18237
Allobacillus_halotolerans_NZ_CP117968.1.fa	2.7003	0.603625	1.77689e-06	0.668	0.664	Allobacillus	halotolerans	4.04237	4.06672	0.0243516
Allobaculum_mucilyticum_NZ_CP078089.1.fa	3.14415	0.51474	3.31842e-06	0.76	0.756	Allobaculum	mucilyticum	4.13704	4.15893	0.0218891
Allochromatium_tepidum_NZ_AP024563.1.fa	3.38461	0.354748	3.5269e-06	0.816	0.78	Allochromatium	tepidum	4.14781	4.33924	0.191437
Allochromatium_vinosum_NC_013851.1.fa	3.66907	0.358139	3.56149e-06	0.888	0.848	Allochromatium	vinosum	4.13184	4.32673	0.194898
Allocoleopsis_franciscana_NC_019738.1.fa	7.96651	0.537867	1.17102e-06	2.004	1.94	Allocoleopsis	franciscana	3.9753	4.10645	0.131144
Allofrancisella_frigidaquae_NZ_CP038017.1.fa	1.67418	0.678858	1.42676e-06	0.404	0.4	Allofrancisella	frigidaquae	4.14401	4.18545	0.0414401
Allofrancisella_guangzhouensis_NZ_CP010427.1.fa	1.66153	0.680095	1.37382e-06	0.4	0.396	Allofrancisella	guangzhouensis	4.15383	4.19578	0.0419578
Allofrancisella_inopinata_NZ_CP038241.1.fa	1.75049	0.680095	1.42425e-06	0.42	0.416	Allofrancisella	inopinata	4.16783	4.20791	0.0400753
Allomeiothermus_silvanus_NC_014212.1.fa	3.72167	0.372847	1.53152e-06	0.908	0.88	Allomeiothermus	silvanus	4.09876	4.22917	0.130415
Allomuricauda_aurantiaca_NZ_CP030104.1.fa	3.77247	0.619309	2.49397e-06	0.932	0.912	Allomuricauda	aurantiaca	4.04771	4.13648	0.0887657
Allomuricauda_lutaonensis_NZ_CP011071.1.fa	3.27426	0.550313	2.953e-06	0.816	0.8	Allomuricauda	lutaonensis	4.01257	4.09283	0.0802515
Allomuricauda_oceani_NZ_CP049616.1.fa	4.61033	0.572195	2.80449e-06	1.144	1.116	Allomuricauda	oceani	4.03001	4.13112	0.101111
Allomuricauda_ruestringensis_NC_015945.1.fa	3.84242	0.58642	2.91068e-06	0.956	0.932	Allomuricauda	ruestringensis	4.01927	4.12277	0.1035
Allorhizobium_ampelinum_NC_011989.1.fa	6.32095	0.425293	2.68086e-06	1.568	1.508	Allorhizobium	ampelinum	4.03122	4.19161	0.160393
Allorhizobium_pseudoryzae_NZ_CP049241.1.fa	5.37555	0.381609	3.31301e-06	1.316	1.26	Allorhizobium	pseudoryzae	4.08476	4.26631	0.181545
Allosaccharopolyspora_coralli_NZ_CP045929.1.fa	4.83201	0.313537	3.91764e-06	1.152	1.096	Allosaccharopolyspora	coralli	4.19445	4.40877	0.214315
Alteracholeplasma_palmae_NC_022538.1.fa	1.55423	0.710175	1.45081e-06	0.368	0.36	Alteracholeplasma	palmae	4.22345	4.31731	0.0938545
Altererythrobacter_epoxidivorans_NZ_CP012669.1.fa	2.78626	0.384973	3.50708e-06	0.688	0.66	Altererythrobacter	epoxidivorans	4.0498	4.22161	0.17181
Altererythrobacter_ishigakiensis_NZ_CP015963.1.fa	2.67398	0.431168	2.60252e-06	0.672	0.656	Altererythrobacter	ishigakiensis	3.97914	4.07619	0.0970521
Altererythrobacter_rubellus_NZ_CP127221.1.fa	2.29641	0.42723	2.8889e-06	0.576	0.564	Altererythrobacter	rubellus	3.98682	4.07165	0.084826
Alteriqipengyuania_flavescens_NZ_CP129107.1.fa	2.71907	0.347791	3.79987e-06	0.66	0.632	Alteriqipengyuania	flavescens	4.1198	4.30233	0.182523
Alteromonas_australica_NZ_CP008849.1.fa	4.30883	0.550697	1.24911e-06	1.088	1.06	Alteromonas	australica	3.96032	4.06493	0.104612
Alteromonas_macleodii_NZ_CP018321.1.fa	4.86739	0.554704	1.26581e-06	1.228	1.196	Alteromonas	macleodii	3.96367	4.06972	0.106051
Alteromonas_mediterranea_NZ_CP018029.1.fa	4.65221	0.554739	1.34515e-06	1.172	1.144	Alteromonas	mediterranea	3.96946	4.06662	0.0971547
Alteromonas_naphthalenivorans,_NC_015554.1.fa	4.97215	0.564932	1.1921e-06	1.248	1.216	Alteromonas	naphthalenivorans,	3.98409	4.08894	0.104845
Alteromonas_pelagimontana_NZ_CP052766.1.fa	4.31419	0.538685	1.42864e-06	1.092	1.064	Alteromonas	pelagimontana	3.95072	4.05469	0.103966
Alteromonas_stellipolaris_NZ_CP014322.1.fa	4.64915	0.563902	1.25257e-06	1.168	1.14	Alteromonas	stellipolaris	3.98044	4.0782	0.0977651
Alysiella_filiformis_NZ_CP083931.1.fa	2.43207	0.533955	7.45847e-06	0.572	0.548	Alysiella	filiformis	4.25187	4.43808	0.186213
Amedibacterium_intestinale_NZ_AP019711.1.fa	2.4881	0.6607	2.53868e-06	0.6	0.588	Amedibacterium	intestinale	4.14683	4.23146	0.0846293
Aminipila_butyrica_NZ_CP048649.1.fa	3.33485	0.551476	1.73798e-06	0.836	0.82	Aminipila	butyrica	3.98906	4.06689	0.0778352
Aminipila_luticellarii_NZ_CP035281.1.fa	2.75084	0.574129	2.25642e-06	0.684	0.672	Aminipila	luticellarii	4.0217	4.09351	0.071816
Aminipila_terrae_NZ_CP047591.1.fa	3.5124	0.630234	1.90953e-06	0.856	0.844	Aminipila	terrae	4.10327	4.16161	0.0583403
Aminithiophilus_ramosus_NZ_CP072943.1.fa	3.10834	0.360165	4.47396e-06	0.736	0.712	Aminithiophilus	ramosus	4.22329	4.36565	0.142358
Aminobacter_niigataensis_NZ_OX341517.1.fa	5.3572	0.365733	3.9994e-06	0.5	0.496	Aminobacter	niigataensis	10.7144	10.8008	0.0864065
Aminobacterium_colombiense_NC_014011.1.fa	1.98059	0.546931	2.11407e-06	1.3	1.24	Aminobacterium	colombiense	1.52353	1.59725	0.0737192
Ammonifex_degensii_NC_013385.1.fa	2.15707	0.405349	2.16343e-06	0.532	0.52	Ammonifex	degensii	4.05464	4.14821	0.0935687
Amphibacillus_xylanus_NC_018704.1.fa	2.56949	0.642817	1.04024e-06	0.628	0.62	Amphibacillus	xylanus	4.09154	4.14434	0.0527941
Amphritea_atlantica_NZ_AP025284.1.fa	4.80448	0.488769	2.02682e-06	1.2	1.168	Amphritea	atlantica	4.00373	4.11342	0.109691
Amphritea_japonica_NZ_AP025761.1.fa	3.88004	0.524402	1.31858e-06	0.972	0.956	Amphritea	japonica	3.99181	4.05862	0.0668085
Amycolatopsis_acidiphila_NZ_CP090063.1.fa	8.18362	0.295806	3.74895e-06	1.916	1.812	Amycolatopsis	acidiphila	4.2712	4.51635	0.245146
Amycolatopsis_aidingensis_NZ_CP076538.1.fa	7.6577	0.297809	3.11205e-06	1.8	1.7	Amycolatopsis	aidingensis	4.25428	4.50453	0.250252
Amycolatopsis_albispora_NZ_CP015163.1.fa	9.12144	0.293009	4.19579e-06	2.116	1.988	Amycolatopsis	albispora	4.3107	4.58825	0.27755
Amycolatopsis_japonica_NZ_CP008953.1.fa	9.05386	0.311148	4.06641e-06	2.144	2.024	Amycolatopsis	japonica	4.22288	4.47325	0.250369
Amycolatopsis_keratiniphila,_NC_021252.1.fa	8.98209	0.309941	4.01448e-06	2.124	2.004	Amycolatopsis	keratiniphila,	4.22886	4.48208	0.253225
Amycolatopsis_mediterranei_NC_022116.1.fa	10.2469	0.287099	4.39324e-06	2.384	2.244	Amycolatopsis	mediterranei	4.2982	4.56635	0.268158
Amycolatopsis_orientalis_NZ_CP016174.1.fa	9.49099	0.311701	3.72436e-06	2.248	2.124	Amycolatopsis	orientalis	4.22197	4.46845	0.24648
Amycolatopsis_roodepoortensis_NZ_CP102415.1.fa	9.48996	0.309334	3.97585e-06	2.244	2.12	Amycolatopsis	roodepoortensis	4.22904	4.4764	0.247359
Amygdalobacter_nucleatus_NZ_CP118869.1.fa	1.52426	0.609859	2.08223e-06	0.376	0.376	Amygdalobacter	nucleatus	4.05388	4.05388	0
Amylolactobacillus_amylophilus_NZ_CP018888.1.fa	1.61035	0.563464	9.64766e-07	0.408	0.408	Amylolactobacillus	amylophilus	3.94694	3.94694	0
Anabaena_cylindrica_NC_019771.1.fa	7.06328	0.612094	1.39472e-06	1.74	1.684	Anabaena	cylindrica	4.05936	4.19435	0.13499
Anaerobacillus_isosaccharinicus_NZ_CP063356.1.fa	5.22714	0.638725	1.37063e-06	1.272	1.252	Anaerobacillus	isosaccharinicus	4.10939	4.17503	0.0656452
Anaerococcus_mediterraneensis_NZ_LT635772.1.fa	2.08021	0.654214	3.11137e-06	0.496	0.492	Anaerococcus	mediterraneensis	4.19397	4.22807	0.0340973
Anaerococcus_obesiensis_NZ_CP067016.1.fa	1.89462	0.710044	4.51009e-06	0.44	0.432	Anaerococcus	obesiensis	4.30595	4.38569	0.0797399
Anaerococcus_vaginalis_NZ_CP066014.1.fa	1.89396	0.710449	4.56206e-06	0.44	0.432	Anaerococcus	vaginalis	4.30445	4.38417	0.0797121
Anaerocolumna_cellulosilytica_NZ_AP023367.1.fa	5.43063	0.632508	1.2796e-06	1.332	1.296	Anaerocolumna	cellulosilytica	4.07705	4.1903	0.113251
Anaerocolumna_chitinilytica_NZ_AP023368.1.fa	5.62191	0.616916	1.62306e-06	1.384	1.344	Anaerocolumna	chitinilytica	4.06207	4.18297	0.120895
Anaerocolumna_sedimenticola_NZ_CP048000.1.fa	5.50044	0.632669	1.67168e-06	1.348	1.308	Anaerocolumna	sedimenticola	4.08045	4.20523	0.124784
Anaerohalosphaera_lusitana_NZ_CP019791.1.fa	4.25097	0.480222	1.3581e-06	1.064	1.044	Anaerohalosphaera	lusitana	3.99527	4.07181	0.0765378
Anaerolinea_thermophila_NC_014960.1.fa	3.53238	0.461503	2.14465e-06	0.872	0.848	Anaerolinea	thermophila	4.05089	4.16554	0.114648
Anaeromicropila_herbilytica_NZ_AP024169.1.fa	5.08901	0.673468	9.27271e-07	1.224	1.196	Anaeromicropila	herbilytica	4.15769	4.25503	0.0973372
Anaeromyxobacter_dehalogenans_NC_011891.1.fa	5.02933	0.252835	6.50631e-06	1.132	1.064	Anaeromyxobacter	dehalogenans	4.44287	4.72681	0.283943
Anaeromyxobacter_oryzae_NZ_AP025591.1.fa	6.72055	0.265438	7.16466e-06	1.528	1.436	Anaeromyxobacter	oryzae	4.39827	4.68005	0.281783
Anaeromyxobacter_paludicola_NZ_AP025592.1.fa	4.59033	0.259253	5.14914e-06	1.036	0.972	Anaeromyxobacter	paludicola	4.43082	4.72256	0.291741
Anaeropeptidivorans_aminofermentans_NZ_OW711693.1.fa	3.75733	0.615453	3.24882e-06	0.916	0.892	Anaeropeptidivorans	aminofermentans	4.10189	4.21225	0.110365
Anaerostipes_caccae_NZ_CP084016.1.fa	3.28479	0.555409	2.80731e-06	0.816	0.796	Anaerostipes	caccae	4.02548	4.12662	0.101143
Anaerostipes_rhamnosivorans_NZ_CP040058.1.fa	3.58886	0.554733	2.51607e-06	0.892	0.872	Anaerostipes	rhamnosivorans	4.02339	4.11567	0.0922795
Anaerotignum_propionicum_NZ_CP014223.1.fa	3.12042	0.610513	2.51026e-06	0.768	0.756	Anaerotignum	propionicum	4.06305	4.12754	0.0644928
Anaerotruncus_colihominis_NZ_CP094682.1.fa	3.50866	0.457113	3.07493e-06	0.872	0.848	Anaerotruncus	colihominis	4.02369	4.13757	0.113878
Anaplasma_centrale_NC_013532.1.fa	1.20681	0.500151	9.59277e-07	0.304	0.312	Anaplasma	centrale	3.96977	3.86798	-0.101789
Anaplasma_marginale_NC_012026.1.fa	1.20243	0.502255	9.63098e-07	0.304	0.312	Anaplasma	marginale	3.95536	3.85394	-0.10142
Anaplasma_ovis_NZ_CP015994.1.fa	1.21467	0.511149	9.27903e-07	0.304	0.312	Anaplasma	ovis	3.99562	3.89317	-0.102452
Anaplasma_phagocytophilum_NC_021880.1.fa	1.4816	0.583553	8.12068e-07	0.364	0.372	Anaplasma	phagocytophilum	4.07033	3.9828	-0.087534
Anatilimnocola_aggregata_NZ_CP036274.1.fa	9.00774	0.422184	2.4404e-06	2.244	2.16	Anatilimnocola	aggregata	4.01414	4.17025	0.156106
Ancylobacter_pratisalsi_NZ_CP048630.1.fa	4.77827	0.340665	3.47756e-06	1.156	1.1	Ancylobacter	pratisalsi	4.13345	4.34388	0.21043
Aneurinibacillus_soli_NZ_AP017312.1.fa	4.11677	0.541067	1.23844e-06	1.028	1.012	Aneurinibacillus	soli	4.00464	4.06795	0.0633145
Aneurinibacillus_thermoaerophilus_NZ_CP080764.1.fa	3.73191	0.552959	1.9501e-06	0.928	0.916	Aneurinibacillus	thermoaerophilus	4.02145	4.07414	0.0526828
Anoxybacillus_amylolyticus_NZ_CP015438.1.fa	3.15827	0.563836	2.96131e-06	0.78	0.768	Anoxybacillus	amylolyticus	4.04906	4.11233	0.0632666
Anoxybacillus_caldiproteolyticus_NZ_CP064060.1.fa	3.78905	0.592065	2.29174e-06	0.936	0.92	Anoxybacillus	caldiproteolyticus	4.04813	4.11853	0.0704023
Anoxybacillus_flavithermus_NC_011567.1.fa	2.84675	0.582232	3.03394e-06	0.696	0.688	Anoxybacillus	flavithermus	4.09016	4.13772	0.04756
Anoxybacillus_gonensis_NZ_CP012152.1.fa	2.80367	0.583295	3.2051e-06	0.688	0.676	Anoxybacillus	gonensis	4.0751	4.14744	0.0723391
Anoxybacter_fermentans_NZ_CP016379.1.fa	3.55753	0.64124	2.04327e-06	0.856	0.84	Anoxybacter	fermentans	4.15599	4.23515	0.0791618
Antarcticibacterium_arcticum_NZ_CP042476.1.fa	3.40918	0.602325	2.75234e-06	0.84	0.82	Antarcticibacterium	arcticum	4.05855	4.15754	0.098989
Antarcticibacterium_flavum_NZ_CP040812.1.fa	4.35368	0.591438	2.39277e-06	1.072	1.048	Antarcticibacterium	flavum	4.06127	4.15427	0.0930062
Anthocerotibacter_panamensis_NZ_CP062698.1.fa	4.1878	0.444942	9.83486e-07	1.052	1.024	Anthocerotibacter	panamensis	3.9808	4.08965	0.10885
Antiquaquibacter_oligotrophicus_NZ_CP085036.1.fa	2.89555	0.344489	3.73098e-06	0.704	0.676	Antiquaquibacter	oligotrophicus	4.113	4.28336	0.170361
Apibacter_raozihei_NZ_CP034930.1.fa	3.29305	0.678374	2.04623e-06	0.792	0.776	Apibacter	raozihei	4.15789	4.24362	0.0857297
Apilactobacillus_apisilvae_NZ_CP093362.1.fa	1.55095	0.690199	1.50972e-06	0.372	0.368	Apilactobacillus	apisilvae	4.16922	4.21454	0.0453176
Apilactobacillus_bombintestini_NZ_CP032626.1.fa	1.28921	0.659024	9.5028e-07	0.312	0.312	Apilactobacillus	bombintestini	4.13208	4.13208	0
Apilactobacillus_kunkeei_NZ_CP080568.1.fa	1.54222	0.634426	1.40704e-06	0.376	0.376	Apilactobacillus	kunkeei	4.10165	4.10165	0
Aquabacterium_olei_NZ_CP029210.1.fa	4.25631	0.327095	3.38583e-06	1.012	0.968	Aquabacterium	olei	4.20584	4.39701	0.191175
Aquella_oligotrophica_NZ_CP024847.1.fa	2.82066	0.635732	1.39309e-06	0.696	0.68	Aquella	oligotrophica	4.05267	4.14803	0.095357
Aquibium_microcysteis_NZ_CP061080.1.fa	6.10926	0.321015	4.93537e-06	1.444	1.368	Aquibium	microcysteis	4.23079	4.46583	0.235044
Aquibium_oceanicum_NZ_CP018171.1.fa	5.32456	0.34944	4.0215e-06	1.288	1.228	Aquibium	oceanicum	4.13398	4.33596	0.201986
Aquicella_siphonis_NZ_LR699119.1.fa	2.83319	0.521823	2.74116e-06	0.708	0.696	Aquicella	siphonis	4.00168	4.07068	0.0689945
Aquifex_aeolicus_NC_000918.1.fa	1.59079	0.566984	4.17778e-06	0.392	0.388	Aquifex	aeolicus	4.05814	4.09997	0.0418365
Aquiluna_borgnonia_NZ_CP054056.1.fa	1.36271	0.451734	1.86313e-06	0.344	0.34	Aquiluna	borgnonia	3.96137	4.00797	0.0466043
Aquincola_tertiaricarbonis_NZ_CP097635.1.fa	7.11011	0.306905	5.72529e-06	1.644	1.556	Aquincola	tertiaricarbonis	4.32488	4.56948	0.244595
Aquipluma_nitroreducens_NZ_AP018694.1.fa	5.71228	0.596855	2.7702e-06	1.408	1.372	Aquipluma	nitroreducens	4.05702	4.16347	0.106452
Aquirhabdus_parva_NZ_CP031222.1.fa	3.77735	0.539861	1.57062e-06	0.948	0.932	Aquirhabdus	parva	3.98455	4.05295	0.0684042
Aquirufa_lenticrescens_NZ_CP049834.1.fa	2.50519	0.578315	1.62762e-06	0.628	0.62	Aquirufa	lenticrescens	3.98916	4.04063	0.051473
Aquirufa_nivalisilvae_NZ_CP029346.1.fa	3.11629	0.62092	2.05731e-06	0.764	0.756	Aquirufa	nivalisilvae	4.07891	4.12208	0.0431631
Aquisediminimonas_profunda_NZ_CP080327.1.fa	3.40652	0.415324	2.62763e-06	0.852	0.824	Aquisediminimonas	profunda	3.99826	4.13413	0.135863
Aquisphaera_giovannonii_NZ_CP042997.1.fa	10.5263	0.292416	3.34637e-06	2.468	2.336	Aquisphaera	giovannonii	4.26511	4.50612	0.241008
Aquitalea_aquatilis_NZ_CP039731.1.fa	4.35989	0.402846	4.03308e-06	1.06	1.02	Aquitalea	aquatilis	4.1131	4.2744	0.161298
Aquitalea_denitrificans_NZ_CP047241.1.fa	4.5023	0.411846	3.85166e-06	1.1	1.06	Aquitalea	denitrificans	4.093	4.24745	0.154453
Arachidicoccus_ginsenosidivorans_NZ_CP042434.1.fa	5.77315	0.589495	2.2069e-06	1.436	1.396	Arachidicoccus	ginsenosidivorans	4.0203	4.13549	0.115195
Arachidicoccus_soli_NZ_CP032489.1.fa	4.09966	0.635759	1.99955e-06	1.008	0.984	Arachidicoccus	soli	4.06712	4.16632	0.0991981
Arachidicoccus_terrestris_NZ_CP083387.1.fa	4.90193	0.562184	1.82828e-06	1.228	1.196	Arachidicoccus	terrestris	3.9918	4.0986	0.106804
Arachnia_propionica_NZ_LR134406.1.fa	3.40235	0.338834	1.88687e-06	0.824	0.792	Arachnia	propionica	4.12907	4.2959	0.166831
Arachnia_rubra_NZ_CP072384.1.fa	3.31696	0.357977	1.60557e-06	0.816	0.788	Arachnia	rubra	4.0649	4.20934	0.144438
Arcanobacterium_buesumense_NZ_CP050804.1.fa	1.94117	0.510456	1.03485e-06	0.492	0.488	Arcanobacterium	buesumense	3.94547	3.97781	0.0323399
Arcanobacterium_canis_NZ_CP121208.1.fa	1.87376	0.45459	1.65502e-06	0.472	0.468	Arcanobacterium	canis	3.96983	4.00376	0.0339302
Arcanobacterium_haemolyticum_NZ_LS483427.1.fa	1.98885	0.468656	1.7138e-06	0.5	0.496	Arcanobacterium	haemolyticum	3.9777	4.00978	0.0320782
Arcanobacterium_phocisimile_NZ_CP070228.1.fa	1.98806	0.489294	1.14506e-06	0.504	0.5	Arcanobacterium	phocisimile	3.94456	3.97612	0.0315565
Arcanobacterium_pinnipediorum_NZ_CP099547.1.fa	1.95228	0.492761	1.1381e-06	0.496	0.492	Arcanobacterium	pinnipediorum	3.93605	3.96805	0.0320004
Arcanobacterium_wilhelmae_NZ_CP121247.1.fa	2.01562	0.392776	2.47281e-06	0.5	0.488	Arcanobacterium	wilhelmae	4.03124	4.13037	0.0991289
Archangium_gephyra_NZ_CP011509.1.fa	12.4894	0.305512	2.40503e-06	2.936	2.78	Archangium	gephyra	4.25388	4.49259	0.238707
Arcobacter_acticola_NZ_CP042652.1.fa	3.01907	0.724316	2.72227e-06	0.696	0.676	Arcobacter	acticola	4.33774	4.46608	0.128336
Arcobacter_aquimarinus_NZ_CP030944.1.fa	2.52081	0.732036	3.6481e-06	0.576	0.56	Arcobacter	aquimarinus	4.37641	4.50145	0.12504
Arcobacter_cloacae_NZ_CP053833.1.fa	2.81092	0.730719	3.66891e-06	0.64	0.624	Arcobacter	cloacae	4.39206	4.50468	0.112617
Arcobacter_defluvii_NZ_CP053835.1.fa	3.02124	0.73537	3.65358e-06	0.684	0.668	Arcobacter	defluvii	4.41702	4.52281	0.105797
Arcobacter_ellisii_NZ_CP032097.1.fa	2.79995	0.730778	3.94772e-06	0.64	0.62	Arcobacter	ellisii	4.37492	4.51605	0.141127
Arcobacter_nitrofigilis_NC_014166.1.fa	3.19224	0.716391	2.6972e-06	0.744	0.72	Arcobacter	nitrofigilis	4.29065	4.43367	0.143022
Arcobacter_porcinus_NZ_CP036246.2.fa	2.01822	0.727813	3.88861e-06	0.464	0.448	Arcobacter	porcinus	4.34961	4.50496	0.155343
Arcobacter_roscoffensis_NZ_CP100595.1.fa	3.15419	0.71337	2.77686e-06	0.724	0.708	Arcobacter	roscoffensis	4.35662	4.45507	0.0984546
Arcobacter_suis_NZ_CP032100.1.fa	2.63927	0.726148	3.40318e-06	0.604	0.588	Arcobacter	suis	4.36965	4.48855	0.118902
Arcobacter_venerupis_NZ_CP053840.1.fa	3.20908	0.726439	3.05081e-06	0.736	0.716	Arcobacter	venerupis	4.36016	4.48196	0.121792
Arcticibacterium_luteifluviistationis_NZ_CP029480.1.fa	5.37984	0.628026	1.81679e-06	1.32	1.288	Arcticibacterium	luteifluviistationis	4.07564	4.17689	0.101258
Arenibacter_algicola_NZ_CP022515.1.fa	5.85778	0.601941	2.3613e-06	1.444	1.408	Arenibacter	algicola	4.05663	4.16036	0.103721
Aristaeella_hokkaidonensis_NZ_CP068393.1.fa	3.39052	0.469626	2.9521e-06	0.832	0.812	Aristaeella	hokkaidonensis	4.07514	4.17552	0.100373
Aristaeella_lactis_NZ_CP069421.1.fa	3.45061	0.465021	3.11198e-06	0.848	0.828	Aristaeella	lactis	4.06912	4.1674	0.0982878
Aristophania_vespae_NZ_CP092734.1.fa	2.06288	0.567365	1.94946e-06	0.516	0.512	Aristophania	vespae	3.99783	4.02906	0.031233
Aromatoleum_aromaticum_NC_006513.1.fa	4.72726	0.353024	4.22963e-06	1.14	1.096	Aromatoleum	aromaticum	4.14672	4.31319	0.166474
Aromatoleum_bremense_NZ_CP059467.1.fa	4.37684	0.344073	4.76301e-06	1.048	1.008	Aromatoleum	bremense	4.17637	4.3421	0.165729
Aromatoleum_petrolei_NZ_CP059560.1.fa	5.4074	0.342788	3.93267e-06	1.3	1.244	Aromatoleum	petrolei	4.15954	4.34678	0.187246
Arsenophonus_apicola_NZ_CP084222.1.fa	3.63925	0.621636	1.74318e-06	0.892	0.88	Arsenophonus	apicola	4.07988	4.13551	0.0556347
Arsenophonus_endosymbiont_NZ_CP038155.1.fa	2.42444	0.599452	1.69893e-06	0.56	0.564	Arsenophonus	endosymbiont	4.32936	4.29865	-0.0307047
Arsenophonus_endosymbiont_NZ_LR025108.1.fa	0.663125	0.678118	1.27406e-06	0.164	0.164	Arsenophonus	endosymbiont	4.04345	4.04345	0
Arsenophonus_nasoniae_NZ_CP038613.1.fa	4.98711	0.612592	1.7159e-06	1.168	1.18	Arsenophonus	nasoniae	4.26979	4.22636	-0.0434216
Arthrobacter_agilis_NZ_CP117869.1.fa	3.78631	0.319701	2.70214e-06	0.908	0.872	Arthrobacter	agilis	4.16994	4.3421	0.172154
Arthrobacter_alpinus_NZ_CP013745.1.fa	4.45829	0.393785	1.53078e-06	1.112	1.072	Arthrobacter	alpinus	4.00925	4.15885	0.149599
Arthrobacter_antioxidans_NZ_CP095501.1.fa	3.78178	0.305068	2.82682e-06	0.896	0.856	Arthrobacter	antioxidans	4.22074	4.41797	0.197231
Arthrobacter_caoxuetaonis_NZ_CP099466.1.fa	3.9299	0.346487	2.06837e-06	0.96	0.92	Arthrobacter	caoxuetaonis	4.09365	4.27163	0.177985
Arthrobacter_crystallopoietes_NZ_CP018863.1.fa	5.0327	0.35636	2.03795e-06	1.232	1.184	Arthrobacter	crystallopoietes	4.08498	4.25059	0.165607
Arthrobacter_dokdonellae_NZ_CP029642.1.fa	4.53075	0.337552	1.91891e-06	1.1	1.056	Arthrobacter	dokdonellae	4.11886	4.29048	0.171619
Arthrobacter_gengyunqii_NZ_CP095461.1.fa	3.69106	0.352338	2.06371e-06	0.904	0.868	Arthrobacter	gengyunqii	4.08303	4.25237	0.169342
Arthrobacter_jiangjiafuii_NZ_CP076022.1.fa	3.59358	0.338755	2.20514e-06	0.872	0.836	Arthrobacter	jiangjiafuii	4.12108	4.29854	0.177463
Arthrobacter_jinronghuae_NZ_CP104263.1.fa	3.64082	0.343504	2.0572e-06	0.888	0.852	Arthrobacter	jinronghuae	4.10002	4.27326	0.17324
Arthrobacter_polaris_NZ_CP071516.1.fa	4.17296	0.409336	1.48474e-06	1.056	1.02	Arthrobacter	polaris	3.95167	4.09114	0.139471
Arthrobacter_sulfonylureivorans_NZ_CP093326.1.fa	4.13425	0.341081	2.3483e-06	1.008	0.968	Arthrobacter	sulfonylureivorans	4.10144	4.27092	0.169481
Arthrobacter_sunyaminii_NZ_CP076456.1.fa	3.91426	0.354714	2.05002e-06	0.96	0.924	Arthrobacter	sunyaminii	4.07735	4.23621	0.158858
Arthrobacter_zhangbolii_NZ_CP094984.1.fa	3.464	0.343005	2.24018e-06	0.844	0.808	Arthrobacter	zhangbolii	4.10427	4.28713	0.182863
Arthrobacter_zhaoxinii_NZ_CP104275.1.fa	3.46821	0.339373	2.18969e-06	0.844	0.808	Arthrobacter	zhaoxinii	4.10925	4.29234	0.183086
Asaia_bogorensis_NZ_AP014690.1.fa	3.19827	0.401917	2.03608e-06	0.796	0.772	Asaia	bogorensis	4.01793	4.14284	0.12491
Asticcacaulis_excentricus_NC_014816.1.fa	4.30878	0.404919	1.98141e-06	1.072	1.032	Asticcacaulis	excentricus	4.01938	4.17517	0.15579
Athalassotoga_saccharophila_NZ_AP019551.1.fa	2.045	0.595765	2.95342e-06	0.504	0.496	Athalassotoga	saccharophila	4.05754	4.12298	0.0654442
Atlantibacter_hermannii_NZ_CP049608.1.fa	4.48359	0.458038	2.611e-06	1.116	1.08	Atlantibacter	hermannii	4.01755	4.15147	0.133918
Atlantibacter_subterranea_NZ_CP100494.1.fa	4.77885	0.447759	2.92986e-06	1.184	1.144	Atlantibacter	subterranea	4.03619	4.17732	0.141126
Atribacter_laminatus_NZ_CP065383.1.fa	3.10122	0.613111	2.99005e-06	0.76	0.748	Atribacter	laminatus	4.08055	4.14602	0.0654634
Aurantiacibacter_atlanticus_NZ_CP011310.1.fa	3.22636	0.416662	2.87063e-06	0.804	0.78	Aurantiacibacter	atlanticus	4.01289	4.13636	0.123473
Aurantiacibacter_gangjinensis_NZ_CP018097.1.fa	2.72495	0.372871	3.95111e-06	0.668	0.64	Aurantiacibacter	gangjinensis	4.07927	4.25773	0.178468
Aurantibacillus_circumpalustris_NZ_CP121197.1.fa	4.60444	0.645141	2.21213e-06	1.124	1.104	Aurantibacillus	circumpalustris	4.09648	4.17069	0.0742115
Aurantimicrobium_minutum_NZ_AP017457.1.fa	1.62239	0.472425	1.66829e-06	0.412	0.408	Aurantimicrobium	minutum	3.93784	3.97645	0.0386063
Aurantimicrobium_photophilum_NZ_CP023994.1.fa	1.74806	0.454357	1.83914e-06	0.44	0.436	Aurantimicrobium	photophilum	3.97286	4.00931	0.0364483
Aureibaculum_algae_NZ_CP040749.1.fa	5.16896	0.677908	1.72233e-06	1.24	1.212	Aureibaculum	algae	4.16852	4.26482	0.0963024
Aureimonas_mangrovi_NZ_CP059692.1.fa	3.48512	0.331916	5.37084e-06	0.832	0.796	Aureimonas	mangrovi	4.18885	4.37829	0.189445
Aureimonas_populi_NZ_CP072611.1.fa	3.82231	0.318128	4.09968e-06	0.908	0.86	Aureimonas	populi	4.20959	4.44455	0.234954
Aureliella_helgolandensis_NZ_CP036298.1.fa	8.43996	0.447212	1.43531e-06	2.124	2.056	Aureliella	helgolandensis	3.97362	4.10504	0.131423
Auritidibacter_ignavus_NZ_CP122564.1.fa	2.6425	0.404578	1.49918e-06	0.66	0.644	Auritidibacter	ignavus	4.00379	4.10326	0.099473
Avibacterium_paragallinarum_NZ_CP050316.1.fa	2.52113	0.591105	2.80594e-06	0.62	0.608	Avibacterium	paragallinarum	4.06634	4.1466	0.0802567
Avibacterium_volantium_NZ_LR134167.1.fa	2.23048	0.584538	3.3156e-06	0.544	0.536	Avibacterium	volantium	4.10015	4.16134	0.0611962
Azoarcus_olearius_NZ_CP016210.1.fa	4.45175	0.321667	4.53511e-06	1.056	1	Azoarcus	olearius	4.21567	4.45175	0.236078
Azorhizobium_caulinodans_NC_009937.1.fa	5.36977	0.32681	3.26723e-06	1.284	1.216	Azorhizobium	caulinodans	4.18206	4.41593	0.233865
Azospira_inquinata_NZ_CP064782.1.fa	3.27746	0.373019	3.33414e-06	0.792	0.764	Azospira	inquinata	4.13821	4.28987	0.151662
Azospira_oryzae_NC_016616.1.fa	3.80698	0.346324	3.21015e-06	0.908	0.864	Azospira	oryzae	4.19271	4.40623	0.213518
Azospira_restricta_NZ_CP064781.1.fa	3.97521	0.313564	7.32791e-06	0.92	0.872	Azospira	restricta	4.32088	4.55873	0.237847
Azospirillum_argentinense_NZ_CP007793.1.fa	7.39128	0.314348	3.19573e-06	1.748	1.652	Azospirillum	argentinense	4.22842	4.47414	0.245719
Azospirillum_oryzae_NZ_CP054619.1.fa	6.80936	0.326919	3.69369e-06	1.62	1.536	Azospirillum	oryzae	4.20331	4.43318	0.229868
Azospirillum_ramasamyi_NZ_CP029829.1.fa	6.31626	0.320131	3.80901e-06	1.496	1.416	Azospirillum	ramasamyi	4.2221	4.46064	0.238537
Azospirillum_thermophilum_NZ_CP029352.1.fa	6.77631	0.30168	3.983e-06	1.584	1.492	Azospirillum	thermophilum	4.27797	4.54176	0.263789
Azospirillum_thiophilum_NZ_CP012401.1.fa	7.60946	0.318417	3.92777e-06	1.796	1.7	Azospirillum	thiophilum	4.23689	4.47615	0.23926
Azotobacter_chroococcum_NZ_CP011835.1.fa	5.02306	0.338647	3.44673e-06	1.196	1.144	Azotobacter	chroococcum	4.19988	4.39079	0.190904
Azotobacter_salinestris_NZ_CP045302.1.fa	5.29237	0.344078	3.19595e-06	1.264	1.212	Azotobacter	salinestris	4.187	4.36664	0.17964
Azotobacter_vinelandii_NC_012560.1.fa	5.36532	0.343245	3.17973e-06	1.284	1.228	Azotobacter	vinelandii	4.1786	4.36915	0.190555
Bacillus_albus_NZ_CP128152.1.fa	5.88985	0.647543	1.18244e-06	1.428	1.396	Bacillus	albus	4.12454	4.21909	0.0945454
Bacillus_altitudinis_NZ_CP009108.1.fa	3.68178	0.585842	2.40258e-06	0.912	0.896	Bacillus	altitudinis	4.03704	4.10913	0.07209
Bacillus_amyloliquefaciens_NZ_CP072120.1.fa	4.14969	0.537171	3.30469e-06	1.024	1.004	Bacillus	amyloliquefaciens	4.05243	4.13316	0.0807257
Bacillus_anthracis_NC_007530.2.fa	5.50393	0.64757	1.22452e-06	1.34	1.304	Bacillus	anthracis	4.10741	4.22081	0.113395
Bacillus_aquiflavi_NZ_CP082780.1.fa	3.80609	0.643326	1.99721e-06	0.924	0.912	Bacillus	aquiflavi	4.11915	4.17334	0.0541993
Bacillus_arachidis_NZ_CP127376.1.fa	5.21894	0.644579	1.3966e-06	1.268	1.24	Bacillus	arachidis	4.11588	4.20882	0.0929393
Bacillus_badius_NZ_CP082363.1.fa	4.28905	0.561074	2.52952e-06	1.068	1.044	Bacillus	badius	4.01596	4.10829	0.092321
Bacillus_cabrialesii_NZ_CP096889.1.fa	4.12577	0.557829	2.7562e-06	1.024	1.004	Bacillus	cabrialesii	4.02907	4.10933	0.0802604
Bacillus_carboniphilus_NZ_CP129013.1.fa	3.7154	0.642687	1.54326e-06	0.908	0.892	Bacillus	carboniphilus	4.09185	4.16525	0.0733964
Bacillus_cereus_NZ_CP017060.1.fa	5.83697	0.649478	1.1982e-06	1.412	1.38	Bacillus	cereus	4.13383	4.22969	0.095857
Bacillus_cytotoxicus_NZ_CP024109.1.fa	4.1624	0.641902	1.55708e-06	1.012	0.992	Bacillus	cytotoxicus	4.11304	4.19597	0.0829243
Bacillus_fonticola_NZ_CP052135.1.fa	3.15945	0.563166	1.11321e-06	0.788	0.78	Bacillus	fonticola	4.00945	4.05058	0.0411226
Bacillus_glycinifermentans_NZ_CP035232.1.fa	4.81023	0.540275	3.40429e-06	1.188	1.16	Bacillus	glycinifermentans	4.04902	4.14675	0.0977348
Bacillus_halotolerans_NZ_CP029364.1.fa	4.15425	0.561929	2.70669e-06	1.032	1.012	Bacillus	halotolerans	4.02544	4.10499	0.0795541
Bacillus_haynesii_NZ_CP059494.1.fa	4.23575	0.540442	3.45801e-06	1.052	1.024	Bacillus	haynesii	4.02638	4.13647	0.110096
Bacillus_inaquosorum_NZ_CP096592.1.fa	4.24213	0.559705	2.67508e-06	1.052	1.032	Bacillus	inaquosorum	4.03244	4.11059	0.0781481
Bacillus_licheniformis_NZ_CP014842.1.fa	4.34247	0.541966	3.39092e-06	1.08	1.052	Bacillus	licheniformis	4.02081	4.12782	0.107018
Bacillus_luti_NZ_CP040336.1.fa	5.31523	0.642925	1.21474e-06	1.288	1.26	Bacillus	luti	4.12673	4.21844	0.0917051
Bacillus_mojavensis_NZ_CP051464.1.fa	4.03112	0.562162	2.59748e-06	1	0.98	Bacillus	mojavensis	4.03112	4.11339	0.0822678
Bacillus_mycoides_NZ_CP035997.1.fa	5.69707	0.645922	1.17311e-06	1.38	1.352	Bacillus	mycoides	4.12831	4.21381	0.0854976
Bacillus_nitratireducens_NZ_CP047366.1.fa	5.51176	0.645128	1.19518e-06	1.34	1.308	Bacillus	nitratireducens	4.11325	4.21388	0.10063
Bacillus_pacificus_NZ_CP086328.1.fa	5.59464	0.645928	1.21981e-06	1.356	1.328	Bacillus	pacificus	4.12584	4.21283	0.0869906
Bacillus_paralicheniformis_NZ_CP023665.1.fa	4.37683	0.541582	3.44329e-06	1.084	1.06	Bacillus	paralicheniformis	4.03767	4.12908	0.0914189
Bacillus_paranthracis_NZ_CP101135.1.fa	5.53768	0.645592	1.21115e-06	1.344	1.312	Bacillus	paranthracis	4.1203	4.22079	0.100495
Bacillus_rugosus_NZ_CP096590.1.fa	4.14694	0.561372	2.6537e-06	1.032	1.008	Bacillus	rugosus	4.01835	4.11403	0.0956751
Bacillus_safensis_NZ_CP043404.1.fa	3.78674	0.583427	2.46137e-06	0.94	0.92	Bacillus	safensis	4.02845	4.11602	0.0875749
Bacillus_selenitireducens_NC_014219.1.fa	3.59249	0.5133	2.27783e-06	0.896	0.876	Bacillus	selenitireducens	4.00948	4.10102	0.0915405
Bacillus_shivajii_NZ_CP084703.1.fa	4.44012	0.622359	1.40441e-06	1.096	1.068	Bacillus	shivajii	4.0512	4.15742	0.106211
Bacillus_smithii_NZ_CP012024.1.fa	3.38129	0.592456	3.1739e-06	0.832	0.82	Bacillus	smithii	4.06405	4.12352	0.0594739
Bacillus_spizizenii_NZ_CP034943.1.fa	4.04554	0.560614	2.6446e-06	1.004	0.984	Bacillus	spizizenii	4.02942	4.11132	0.0818988
Bacillus_stercoris_NZ_CP121861.1.fa	4.28223	0.563411	2.62053e-06	1.064	1.04	Bacillus	stercoris	4.02465	4.11753	0.0928766
Bacillus_subtilis_NC_000964.3.fa	4.21561	0.564856	2.61735e-06	1.044	1.024	Bacillus	subtilis	4.03794	4.11681	0.078866
Bacillus_tequilensis_NZ_CP048852.1.fa	4.01237	0.562628	2.68589e-06	0.996	0.976	Bacillus	tequilensis	4.02848	4.11103	0.0825509
Bacillus_toyonensis_NZ_CP064875.1.fa	5.78779	0.648147	1.17824e-06	1.404	1.372	Bacillus	toyonensis	4.12236	4.21851	0.0961483
Bacillus_vallismortis_NZ_CP033052.1.fa	3.95837	0.558497	2.70041e-06	0.984	0.964	Bacillus	vallismortis	4.02273	4.10619	0.0834592
Bacillus_velezensis_NZ_CP009679.1.fa	4.01444	0.536091	3.37183e-06	0.996	0.972	Bacillus	velezensis	4.03056	4.13008	0.0995201
Bacillus_weihaiensis_NZ_CP016020.1.fa	4.36128	0.635276	1.25761e-06	1.068	1.048	Bacillus	weihaiensis	4.0836	4.16153	0.0779312
Bacillus_wiedmannii_NZ_CP032365.1.fa	5.58595	0.645431	1.17738e-06	1.356	1.324	Bacillus	wiedmannii	4.11943	4.219	0.0995633
Bacillus_xiamenensis_NZ_CP017786.1.fa	3.63773	0.58468	2.40092e-06	0.904	0.884	Bacillus	xiamenensis	4.02404	4.11508	0.0910416
Bacteriovorax_stolpii_NZ_CP030035.1.fa	3.88087	0.592238	2.86863e-06	0.964	0.94	Bacteriovorax	stolpii	4.0258	4.12859	0.102786
Bacteroides_caccae_NZ_CP072258.1.fa	5.49972	0.571662	1.31075e-06	1.372	1.34	Bacteroides	caccae	4.00854	4.10427	0.0957264
Bacteroides_caecimuris_NZ_CP015401.2.fa	4.83993	0.573866	1.33652e-06	1.204	1.18	Bacteroides	caecimuris	4.01988	4.10164	0.0817602
Bacteroides_cellulosilyticus_NZ_CP072251.1.fa	7.27107	0.571707	1.21316e-06	1.816	1.764	Bacteroides	cellulosilyticus	4.00389	4.12192	0.118029
Bacteroides_faecis_NZ_CP081916.1.fa	6.35223	0.574462	1.32257e-06	1.584	1.54	Bacteroides	faecis	4.01025	4.12482	0.114578
Bacteroides_faecium_NZ_CP050831.1.fa	6.78218	0.571957	1.36849e-06	1.692	1.64	Bacteroides	faecium	4.00838	4.13548	0.127095
Bacteroides_fragilis_NZ_CP069563.1.fa	5.24894	0.567938	1.25454e-06	1.312	1.28	Bacteroides	fragilis	4.00072	4.10073	0.100018
Bacteroides_helcogenes_NC_014933.1.fa	3.99891	0.552825	1.48622e-06	1	0.976	Bacteroides	helcogenes	3.99891	4.09724	0.0983339
Bacteroides_heparinolyticus_NZ_CP027234.1.fa	3.60898	0.527538	1.53056e-06	0.904	0.884	Bacteroides	heparinolyticus	3.99223	4.08256	0.090322
Bacteroides_humanifaecis_NZ_CP084680.1.fa	4.24064	0.537358	1.37105e-06	1.06	1.036	Bacteroides	humanifaecis	4.0006	4.09328	0.0926781
Bacteroides_luhongzhouii_NZ_CP059973.1.fa	5.76009	0.585139	1.29073e-06	1.436	1.4	Bacteroides	luhongzhouii	4.0112	4.11435	0.103145
Bacteroides_nordii_NZ_CP082886.1.fa	5.67858	0.593523	1.11275e-06	1.412	1.376	Bacteroides	nordii	4.02166	4.12688	0.105218
Bacteroides_ovatus_NZ_CP012938.1.fa	6.47249	0.581213	1.27391e-06	1.616	1.568	Bacteroides	ovatus	4.00525	4.12786	0.12261
Bacteroides_thetaiotaomicron_NZ_CP040530.1.fa	6.30419	0.57124	1.30846e-06	1.576	1.532	Bacteroides	thetaiotaomicron	4.00012	4.11501	0.114886
Bacteroides_uniformis_NZ_CP072255.1.fa	4.92016	0.53796	1.3735e-06	1.228	1.2	Bacteroides	uniformis	4.00664	4.10013	0.0934884
Bacteroides_xylanisolvens_NZ_CP072216.1.fa	6.55852	0.579249	1.27849e-06	1.632	1.592	Bacteroides	xylanisolvens	4.0187	4.11967	0.100972
Bacteroides_zhangwenhongii_NZ_CP059856.1.fa	5.32061	0.572838	1.29773e-06	1.328	1.296	Bacteroides	zhangwenhongii	4.00648	4.10541	0.0989255
Bacteroides_zoogleoformans_NZ_CP027231.1.fa	3.36179	0.525442	1.48955e-06	0.844	0.828	Bacteroides	zoogleoformans	3.98316	4.06013	0.0769693
Baekduia_alba_NZ_CP114013.1.fa	5.86325	0.271286	7.90012e-06	1.332	1.248	Baekduia	alba	4.40184	4.69812	0.296278
Baekduia_soli_NZ_CP042430.1.fa	5.21225	0.26017	5.8084e-06	1.18	1.108	Baekduia	soli	4.41716	4.7042	0.287036
Barnesiella_viscericola_NZ_CP007034.1.fa	3.07686	0.483301	1.45094e-06	0.768	0.748	Barnesiella	viscericola	4.00633	4.11345	0.107121
Barrientosiimonas_endolithica_NZ_AP027735.1.fa	3.68414	0.275937	5.58499e-06	0.844	0.792	Barrientosiimonas	endolithica	4.36509	4.65169	0.286597
Bartonella_alsatica_NZ_CP058235.1.fa	1.65912	0.631493	2.31255e-06	0.408	0.408	Bartonella	alsatica	4.06647	4.06647	0
Bartonella_ancashensis_NZ_CP010401.1.fa	1.46769	0.615834	2.02641e-06	0.364	0.364	Bartonella	ancashensis	4.03212	4.03212	0
Bartonella_apihabitans_NZ_CP015820.1.fa	2.60117	0.546595	3.31907e-06	0.648	0.636	Bartonella	apihabitans	4.01415	4.08989	0.0757387
Bartonella_australis_NC_020300.1.fa	1.59649	0.581602	2.20794e-06	0.396	0.4	Bartonella	australis	4.03154	3.99123	-0.0403154
Bartonella_bacilliformis_NZ_CP045671.1.fa	1.41166	0.617695	2.33355e-06	0.348	0.348	Bartonella	bacilliformis	4.05649	4.05649	0
Bartonella_choladocola_NZ_CP015625.1.fa	2.90721	0.543495	3.38081e-06	0.716	0.704	Bartonella	choladocola	4.06035	4.12956	0.0692105
Bartonella_clarridgeiae_NC_014932.1.fa	1.52274	0.64273	2.21356e-06	0.372	0.372	Bartonella	clarridgeiae	4.09339	4.09339	0
Bartonella_elizabethae_NZ_LR134527.1.fa	2.01854	0.616266	2.83701e-06	0.488	0.492	Bartonella	elizabethae	4.13635	4.10272	-0.0336289
Bartonella_grahamii_NC_012846.1.fa	2.36952	0.619627	2.55471e-06	0.576	0.576	Bartonella	grahamii	4.11375	4.11375	0
Bartonella_harrusi_NZ_CP101114.1.fa	2.26508	0.61263	2.77372e-06	0.548	0.548	Bartonella	harrusi	4.13336	4.13336	0
Bartonella_henselae_NZ_HG965802.1.fa	1.90538	0.618247	2.67306e-06	0.464	0.468	Bartonella	henselae	4.10642	4.07132	-0.0350976
Bartonella_kosoyi_NZ_CP031843.2.fa	2.27616	0.616029	2.76662e-06	0.552	0.552	Bartonella	kosoyi	4.12348	4.12348	0
Bartonella_krasnovii_NZ_CP031844.2.fa	2.18662	0.618957	2.71025e-06	0.532	0.532	Bartonella	krasnovii	4.11019	4.11019	0
Bartonella_machadoae_NZ_CP087114.1.fa	2.7086	0.60998	2.77974e-06	0.652	0.652	Bartonella	machadoae	4.15429	4.15429	0
Bartonella_quintana_NZ_AP019773.1.fa	1.58868	0.612427	2.6456e-06	0.392	0.392	Bartonella	quintana	4.05276	4.05276	0
Bartonella_taylorii_NZ_CP083444.1.fa	1.94831	0.611533	2.37909e-06	0.48	0.48	Bartonella	taylorii	4.05898	4.05898	0
Bartonella_tribocorum_NC_010161.1.fa	2.6424	0.611778	2.78519e-06	0.628	0.636	Bartonella	tribocorum	4.20764	4.15472	-0.0529263
Bartonella_vinsonii_NZ_LR134529.1.fa	1.99508	0.609071	2.64517e-06	0.492	0.488	Bartonella	vinsonii	4.05504	4.08828	0.033238
Basfia_succiniciproducens_NZ_CP015031.1.fa	2.25319	0.575576	3.34159e-06	0.556	0.548	Basfia	succiniciproducens	4.0525	4.11166	0.0591606
Basilea_psittacipulmonis_NZ_CP009238.1.fa	1.95907	0.597375	1.50958e-06	0.484	0.484	Basilea	psittacipulmonis	4.04767	4.04767	0
Bathymodiolus_thermophilus_NZ_CP024634.1.fa	2.83269	0.61431	2.58685e-06	0.64	0.668	Bathymodiolus	thermophilus	4.42608	4.24055	-0.185524
Bdellovibrio_bacteriovorus_NZ_CP007656.1.fa	3.83043	0.493488	2.61953e-06	0.96	0.932	Bdellovibrio	bacteriovorus	3.99003	4.1099	0.119872
Bdellovibrio_reynosensis_NZ_CP093442.1.fa	3.58232	0.568837	2.48595e-06	0.896	0.876	Bdellovibrio	reynosensis	3.99812	4.08941	0.0912814
Beggiatoa_leptomitoformis_NZ_CP012373.2.fa	4.26532	0.595081	1.84178e-06	1.052	1.024	Beggiatoa	leptomitoformis	4.05449	4.16535	0.110865
Beijerinckia_indica_NC_010581.1.fa	4.41862	0.43017	2.98423e-06	1.1	1.064	Beijerinckia	indica	4.01693	4.15284	0.135911
Belliella_baltica_NC_018010.1.fa	4.1966	0.631869	2.90424e-06	1.02	1.004	Belliella	baltica	4.11431	4.17988	0.0655668
Bermanella_marisrubri_NZ_CP051183.1.fa	3.55039	0.560371	1.1886e-06	0.896	0.88	Bermanella	marisrubri	3.96249	4.03453	0.0720453
Bernardetia_litoralis_NC_018018.1.fa	4.91934	0.693282	4.12441e-06	1.156	1.12	Bernardetia	litoralis	4.25548	4.39227	0.136783
Berryella_intestinalis_NZ_CP009302.1.fa	1.96709	0.364375	2.73999e-06	0.48	0.468	Berryella	intestinalis	4.0981	4.20318	0.10508
Beutenbergia_cavernae_NC_012669.1.fa	4.66918	0.268834	6.97567e-06	1.068	1.004	Beutenbergia	cavernae	4.37189	4.65058	0.278686
Bibersteinia_trehalosi_NZ_CP006954.1.fa	2.34097	0.590325	2.25715e-06	0.58	0.572	Bibersteinia	trehalosi	4.03616	4.0926	0.0564497
Bifidobacterium_actinocoloniiforme_NZ_CP011786.1.fa	1.83006	0.372922	1.40978e-06	0.456	0.444	Bifidobacterium	actinocoloniiforme	4.01329	4.12176	0.108467
Bifidobacterium_adolescentis_NZ_CP028341.1.fa	2.19243	0.404162	2.88402e-06	0.54	0.528	Bifidobacterium	adolescentis	4.06006	4.15233	0.092274
Bifidobacterium_angulatum_NZ_AP012322.1.fa	2.02197	0.405694	2.41631e-06	0.5	0.488	Bifidobacterium	angulatum	4.04394	4.14338	0.0994411
Bifidobacterium_animalis_NC_017216.2.fa	1.93858	0.395171	2.78061e-06	0.476	0.468	Bifidobacterium	animalis	4.07265	4.14226	0.0696179
Bifidobacterium_asteroides_NC_018720.1.fa	2.1673	0.399464	2.14675e-06	0.536	0.528	Bifidobacterium	asteroides	4.04347	4.10473	0.0612647
Bifidobacterium_breve_NZ_CP010413.1.fa	2.42601	0.409102	1.9585e-06	0.604	0.588	Bifidobacterium	breve	4.01657	4.12587	0.109294
Bifidobacterium_catenulatum_NZ_AP012325.1.fa	2.07952	0.437994	2.38915e-06	0.516	0.508	Bifidobacterium	catenulatum	4.03008	4.09354	0.0634658
Bifidobacterium_choerinum_NZ_CP018044.1.fa	2.25729	0.344746	6.84852e-06	0.532	0.512	Bifidobacterium	choerinum	4.24303	4.40877	0.165743
Bifidobacterium_coryneforme_NZ_CP007287.1.fa	1.75515	0.394876	2.2534e-06	0.436	0.428	Bifidobacterium	coryneforme	4.02557	4.10082	0.0752444
Bifidobacterium_eulemuris_NZ_CP062938.1.fa	2.92084	0.377787	2.91402e-06	0.712	0.688	Bifidobacterium	eulemuris	4.1023	4.24541	0.143104
Bifidobacterium_indicum_NZ_CP006018.1.fa	1.73455	0.395066	2.25923e-06	0.432	0.42	Bifidobacterium	indicum	4.01516	4.12988	0.114719
Bifidobacterium_lemurum_NZ_CP062948.1.fa	2.9651	0.373246	3.0077e-06	0.72	0.696	Bifidobacterium	lemurum	4.11819	4.2602	0.142007
Bifidobacterium_longum_NC_015067.1.fa	2.38516	0.396703	2.1521e-06	0.588	0.576	Bifidobacterium	longum	4.05639	4.1409	0.0845082
Bifidobacterium_pseudocatenulatum_NZ_CP079233.1.fa	2.246	0.436423	2.55746e-06	0.556	0.548	Bifidobacterium	pseudocatenulatum	4.03957	4.09854	0.0589718
Bifidobacterium_pseudolongum_NZ_CP022544.1.fa	2.0081	0.365716	3.6678e-06	0.484	0.472	Bifidobacterium	pseudolongum	4.14897	4.25445	0.105482
Bifidobacterium_scardovii_NZ_AP012331.1.fa	3.15835	0.353691	3.29986e-06	0.76	0.732	Bifidobacterium	scardovii	4.15572	4.31469	0.158962
Bifidobacterium_subtile_NZ_CP062939.1.fa	2.82235	0.39031	2.79768e-06	0.696	0.676	Bifidobacterium	subtile	4.0551	4.17507	0.119973
Bisgaardia_hudsonensis_NZ_CP016605.1.fa	2.12564	0.663487	1.48685e-06	0.512	0.508	Bisgaardia	hudsonensis	4.15164	4.18433	0.0326901
Blastochloris_tepida_NZ_AP018907.1.fa	3.94939	0.316957	5.13722e-06	0.932	0.884	Blastochloris	tepida	4.23754	4.46764	0.230093
Blastochloris_viridis_NZ_CP012946.1.fa	3.72484	0.320671	5.32316e-06	0.88	0.84	Blastochloris	viridis	4.23277	4.43433	0.201561
Blastomonas_fulva_NZ_CP020083.1.fa	4.12321	0.358344	4.1139e-06	0.996	0.952	Blastomonas	fulva	4.13977	4.3311	0.191334
Blattabacterium_clevelandi_NZ_CP029844.1.fa	0.620771	0.754462	7.27407e-06	0.144	0.14	Blattabacterium	clevelandi	4.31091	4.43408	0.123169
Blattabacterium_punctulatus_NZ_CP029808.1.fa	0.615935	0.758593	7.35453e-06	0.14	0.14	Blattabacterium	punctulatus	4.39954	4.39954	0
Blautia_argi_NZ_CP030280.1.fa	3.29798	0.581195	3.50751e-06	0.808	0.788	Blautia	argi	4.08166	4.18525	0.103595
Blautia_hansenii_NZ_CP022413.2.fa	3.06595	0.609578	2.91833e-06	0.748	0.732	Blautia	hansenii	4.09886	4.18846	0.0895926
Blautia_hydrogenotrophica_NZ_CP136423.1.fa	3.59779	0.548955	2.15211e-06	0.896	0.88	Blautia	hydrogenotrophica	4.01539	4.0884	0.0730071
Blautia_liquoris_NZ_CP063304.1.fa	3.51843	0.579007	2.03502e-06	0.876	0.86	Blautia	liquoris	4.01647	4.0912	0.0747251
Blautia_luti_NZ_AP028156.1.fa	3.7416	0.571314	2.87691e-06	0.92	0.9	Blautia	luti	4.06696	4.15733	0.0903768
Blautia_obeum_NZ_CP102265.1.fa	3.64996	0.583747	2.83836e-06	0.896	0.876	Blautia	obeum	4.07362	4.16662	0.0930049
Blautia_parvula_NZ_CP084061.1.fa	6.24705	0.533499	2.77841e-06	1.548	1.5	Blautia	parvula	4.03556	4.1647	0.129138
Blautia_producta_NZ_CP048626.1.fa	6.19712	0.543	2.71154e-06	1.536	1.488	Blautia	producta	4.03458	4.16473	0.130148
Blautia_pseudococcoides_NZ_CP015405.2.fa	5.12875	0.542994	2.67006e-06	1.272	1.236	Blautia	pseudococcoides	4.03204	4.14947	0.117438
Blautia_wexlerae_NZ_CP102267.1.fa	4.68573	0.585037	2.54322e-06	1.148	1.124	Blautia	wexlerae	4.08165	4.1688	0.0871526
Blochmannia_endosymbiont_NZ_CP010048.1.fa	0.749321	0.709225	1.53157e-06	0.18	0.18	Blochmannia	endosymbiont	4.16289	4.16289	0
Blochmannia_endosymbiont_NZ_CP010049.1.fa	0.77394	0.726443	1.23336e-06	0.184	0.184	Blochmannia	endosymbiont	4.2062	4.2062	0
Blochmannia_endosymbiont_NZ_CP046533.1.fa	0.728116	0.712532	1.05895e-06	0.172	0.176	Blochmannia	endosymbiont	4.23323	4.13702	-0.0962098
Blochmannia_endosymbiont_NZ_CP046534.1.fa	0.788522	0.709993	9.79569e-07	0.188	0.192	Blochmannia	endosymbiont	4.19427	4.10689	-0.0873805
Blochmannia_endosymbiont_NZ_CP097765.1.fa	0.790674	0.704357	9.84796e-07	0.192	0.192	Blochmannia	endosymbiont	4.11809	4.11809	0
Bombilactobacillus_bombi_NZ_CP031513.1.fa	1.84208	0.6527	1.85484e-06	0.448	0.444	Bombilactobacillus	bombi	4.11179	4.14883	0.0370431
Bombilactobacillus_folatiphilus_NZ_CP093366.1.fa	1.63794	0.616231	2.51477e-06	0.404	0.404	Bombilactobacillus	folatiphilus	4.05431	4.05431	0
Bombilactobacillus_thymidiniphilus_NZ_CP093365.1.fa	1.49444	0.635835	2.16871e-06	0.368	0.364	Bombilactobacillus	thymidiniphilus	4.06098	4.1056	0.0446261
Bordetella_avium_NC_010645.1.fa	3.73225	0.384174	2.79794e-06	0.92	0.888	Bordetella	avium	4.05679	4.20298	0.146191
Bordetella_bronchialis_NZ_CP016171.1.fa	5.96692	0.327298	4.22315e-06	1.424	1.352	Bordetella	bronchialis	4.19025	4.4134	0.22315
Bordetella_bronchiseptica_NZ_LR134326.1.fa	5.19976	0.317499	5.40831e-06	1.224	1.156	Bordetella	bronchiseptica	4.24817	4.49806	0.249892
Bordetella_flabilis_NZ_CP016172.1.fa	5.95432	0.340222	3.55987e-06	1.44	1.372	Bordetella	flabilis	4.13494	4.33988	0.204939
Bordetella_hinzii_NZ_CP021395.1.fa	4.80949	0.328198	4.49135e-06	1.144	1.084	Bordetella	hinzii	4.2041	4.4368	0.232699
Bordetella_holmesii_NZ_CP043146.1.fa	3.69658	0.373098	2.67905e-06	0.896	0.872	Bordetella	holmesii	4.12565	4.2392	0.11355
Bordetella_parapertussis_NZ_CP025070.1.fa	4.77384	0.318997	5.35246e-06	1.124	1.064	Bordetella	parapertussis	4.24719	4.48669	0.239503
Bordetella_pertussis_NZ_CP025371.1.fa	4.0887	0.322783	5.04416e-06	0.936	0.904	Bordetella	pertussis	4.36827	4.5229	0.154629
Bordetella_petrii,_NC_010170.1.fa	5.28795	0.345172	4.02841e-06	1.268	1.212	Bordetella	petrii,	4.17031	4.363	0.192687
Bordetella_pseudohinzii_NZ_CP016440.1.fa	4.55889	0.334788	4.4105e-06	1.088	1.032	Bordetella	pseudohinzii	4.19016	4.41753	0.227373
Borrelia_anserina_NZ_CP013704.1.fa	1.04269	0.706323	1.78939e-06	0.248	0.248	Borrelia	anserina	4.2044	4.2044	0
Borrelia_coriaceae_NZ_CP075076.1.fa	1.78733	0.707788	1.52477e-06	0.412	0.412	Borrelia	coriaceae	4.33818	4.33818	0
Borrelia_hermsii_NZ_CP084623.1.fa	1.16169	0.699314	1.81349e-06	0.276	0.276	Borrelia	hermsii	4.20902	4.20902	0
Borrelia_maritima_NZ_CP044535.1.fa	1.1096	0.721426	3.92917e-06	0.26	0.256	Borrelia	maritima	4.26769	4.33437	0.0666827
Borrelia_miyamotoi_NZ_AP024371.1.fa	0.906165	0.711229	2.26938e-06	0.216	0.216	Borrelia	miyamotoi	4.19521	4.19521	0
Borrelia_parkeri_NZ_CP007022.1.fa	1.03068	0.711115	2.04948e-06	0.244	0.244	Borrelia	parkeri	4.2241	4.2241	0
Borrelia_puertoricensis_NZ_CP075379.1.fa	1.86858	0.706239	1.58303e-06	0.408	0.428	Borrelia	puertoricensis	4.57985	4.36584	-0.214012
Borrelia_recurrentis_NC_011244.1.fa	1.24216	0.724742	1.98566e-06	0.288	0.288	Borrelia	recurrentis	4.31306	4.31306	0
Borrelia_turcica_NZ_CP028884.1.fa	1.28362	0.700354	1.85571e-06	0.304	0.304	Borrelia	turcica	4.22243	4.22243	0
Borrelia_turicatae_NC_008710.1.fa	1.16536	0.705225	1.93599e-06	0.272	0.272	Borrelia	turicatae	4.28441	4.28441	0
Borreliella_afzelii_NZ_CP075209.1.fa	0.906136	0.716698	3.85635e-06	0.212	0.212	Borreliella	afzelii	4.27423	4.27423	0
Borreliella_americana_NZ_CP124113.1.fa	1.00351	0.718625	4.1159e-06	0.236	0.236	Borreliella	americana	4.25216	4.25216	0
Borreliella_andersonii_NZ_CP132457.1.fa	0.996459	0.7165	4.011e-06	0.236	0.232	Borreliella	andersonii	4.22228	4.29508	0.072798
Borreliella_bavariensis_NC_006156.1.fa	0.986914	0.71873	3.9112e-06	0.232	0.232	Borreliella	bavariensis	4.25394	4.25394	0
Borreliella_bissettiae_NZ_CP124109.1.fa	1.01241	0.71493	4.1428e-06	0.236	0.236	Borreliella	bissettiae	4.28987	4.28987	0
Borreliella_californiensis_NZ_CP124076.1.fa	1.00306	0.717716	3.97677e-06	0.236	0.236	Borreliella	californiensis	4.25025	4.25025	0
Borreliella_carolinensis_NZ_CP132465.1.fa	0.985046	0.714143	4.18559e-06	0.232	0.232	Borreliella	carolinensis	4.24589	4.24589	0
Borreliella_finlandensis_NZ_CP124070.1.fa	1.00297	0.714945	4.18935e-06	0.236	0.236	Borreliella	finlandensis	4.24987	4.24987	0
Borreliella_garinii_NZ_CP075232.1.fa	0.905692	0.716715	3.86548e-06	0.212	0.212	Borreliella	garinii	4.27213	4.27213	0
Borreliella_japonica_NZ_CP124062.1.fa	1.01768	0.718244	3.90254e-06	0.24	0.236	Borreliella	japonica	4.24033	4.3122	0.0718701
Borreliella_kurtenbachii_NZ_CP124058.1.fa	1.01538	0.716064	4.10097e-06	0.24	0.236	Borreliella	kurtenbachii	4.23075	4.30246	0.0717076
Borreliella_lanei_NZ_CP124054.1.fa	1.00774	0.716484	4.04601e-06	0.236	0.236	Borreliella	lanei	4.27008	4.27008	0
Borreliella_lusitaniae_NZ_CP124050.1.fa	1.02554	0.720775	4.23674e-06	0.24	0.24	Borreliella	lusitaniae	4.27308	4.27308	0
Borreliella_mayonii_NZ_CP015796.1.fa	1.30206	0.721635	3.7032e-06	0.3	0.3	Borreliella	mayonii	4.3402	4.3402	0
Borreliella_sinica_NZ_CP135180.1.fa	1.01649	0.716756	3.86165e-06	0.24	0.24	Borreliella	sinica	4.23538	4.23538	0
Borreliella_spielmanii_NZ_CP124042.1.fa	1.01013	0.720269	3.80833e-06	0.236	0.236	Borreliella	spielmanii	4.28021	4.28021	0
Borreliella_tanukii_NZ_CP124026.1.fa	1.01295	0.716725	3.95786e-06	0.236	0.236	Borreliella	tanukii	4.29216	4.29216	0
Borreliella_turdi_NZ_CP124018.1.fa	1.00922	0.720728	3.9223e-06	0.236	0.236	Borreliella	turdi	4.27636	4.27636	0
Borreliella_valaisiana_NZ_ABCY02000001.1.fa	1.25886	0.725228	3.71831e-06	0.292	0.292	Borreliella	valaisiana	4.31116	4.31116	0
Borreliella_yangtzensis_NZ_CP124002.1.fa	1.00888	0.720355	3.87389e-06	0.236	0.236	Borreliella	yangtzensis	4.27492	4.27492	0
Bosea_vaviloviae_NZ_CP017147.1.fa	6.71355	0.345882	4.74989e-06	1.612	1.528	Bosea	vaviloviae	4.16473	4.39368	0.228951
Bosea_vestrisii_NZ_CP126307.1.fa	6.30655	0.341332	5.11312e-06	1.512	1.432	Bosea	vestrisii	4.171	4.40402	0.233017
Boudabousia_tangfeifanii_NZ_CP017812.1.fa	2.20783	0.480612	1.30697e-06	0.556	0.552	Boudabousia	tangfeifanii	3.97092	3.99969	0.0287748
Brachybacterium_avium_NZ_CP022316.1.fa	3.5685	0.295702	3.44162e-06	0.836	0.792	Brachybacterium	avium	4.26854	4.50568	0.237141
Brachybacterium_faecium_NC_013172.1.fa	3.61499	0.279542	3.85438e-06	0.836	0.788	Brachybacterium	faecium	4.32415	4.58755	0.2634
Brachybacterium_ginsengisoli_NZ_CP023564.1.fa	3.95325	0.284325	4.01807e-06	0.916	0.864	Brachybacterium	ginsengisoli	4.31578	4.57552	0.259746
Brachybacterium_halotolerans_NZ_CP086254.1.fa	4.10197	0.282262	4.50073e-06	0.948	0.896	Brachybacterium	halotolerans	4.32697	4.57809	0.251119
Brachybacterium_huguangmaarense_NZ_CP107020.1.fa	3.25642	0.275768	5.08402e-06	0.748	0.708	Brachybacterium	huguangmaarense	4.3535	4.59946	0.245961
Brachybacterium_kimchii_NZ_CP097218.1.fa	4.34847	0.284609	4.39749e-06	1.008	0.952	Brachybacterium	kimchii	4.31396	4.56772	0.253762
Brachybacterium_saurashtrense_NZ_CP031356.1.fa	3.72065	0.272483	3.63285e-06	0.856	0.804	Brachybacterium	saurashtrense	4.34655	4.62767	0.28112
Brachybacterium_vulturis_NZ_CP023563.1.fa	3.79666	0.291637	3.46223e-06	0.888	0.84	Brachybacterium	vulturis	4.27552	4.51983	0.244315
Brachyspira_hyodysenteriae_NZ_CP046932.1.fa	3.08516	0.72976	1.87692e-06	0.708	0.688	Brachyspira	hyodysenteriae	4.35757	4.48424	0.126674
Brachyspira_intermedia_NC_017243.1.fa	3.30805	0.727875	1.80481e-06	0.764	0.74	Brachyspira	intermedia	4.32991	4.47034	0.140429
Brachyspira_murdochii_NC_014150.1.fa	3.2418	0.722486	2.10327e-06	0.752	0.728	Brachyspira	murdochii	4.3109	4.45302	0.142118
Brachyspira_pilosicoli_NC_014330.1.fa	2.58644	0.72103	2.01749e-06	0.6	0.58	Brachyspira	pilosicoli	4.31073	4.45938	0.148646
Bradymonas_sediminis_NZ_CP030032.1.fa	5.04568	0.388633	3.26514e-06	1.236	1.188	Bradymonas	sediminis	4.08227	4.24721	0.16494
Bradyrhizobium_amphicarpaeae_NZ_CP029426.1.fa	7.04452	0.353432	4.68432e-06	1.7	1.612	Bradyrhizobium	amphicarpaeae	4.14384	4.37005	0.226214
Bradyrhizobium_arachidis_NZ_CP030050.1.fa	9.86597	0.363763	4.16412e-06	2.392	2.28	Bradyrhizobium	arachidis	4.12457	4.32718	0.20261
Bradyrhizobium_australafricanum_NZ_CP121669.1.fa	8.9762	0.362059	4.50746e-06	2.172	2.068	Bradyrhizobium	australafricanum	4.13269	4.34052	0.207833
Bradyrhizobium_barranii_NZ_CP088280.1.fa	11.4742	0.369673	3.76351e-06	2.78	2.664	Bradyrhizobium	barranii	4.12741	4.30713	0.179722
Bradyrhizobium_betae_NZ_CP044543.1.fa	7.4194	0.356402	4.50592e-06	1.792	1.704	Bradyrhizobium	betae	4.14029	4.35411	0.213818
Bradyrhizobium_brasilense_NZ_CP121646.1.fa	9.14846	0.362785	4.46203e-06	2.216	2.108	Bradyrhizobium	brasilense	4.12837	4.33988	0.21151
Bradyrhizobium_commune_NZ_CP061379.1.fa	7.62253	0.36081	4.51694e-06	1.844	1.756	Bradyrhizobium	commune	4.13369	4.34085	0.207155
Bradyrhizobium_cosmicum,_NC_017082.1.fa	7.23184	0.35702	4.49623e-06	1.748	1.66	Bradyrhizobium	cosmicum,	4.13721	4.35653	0.219322
Bradyrhizobium_daqingense_NZ_CP088014.1.fa	7.99808	0.362772	4.16944e-06	1.94	1.848	Bradyrhizobium	daqingense	4.12272	4.32797	0.205244
Bradyrhizobium_diazoefficiens_NZ_CP032617.1.fa	8.91061	0.358554	4.28043e-06	2.156	2.052	Bradyrhizobium	diazoefficiens	4.13294	4.3424	0.209467
Bradyrhizobium_elkanii_NZ_AP013103.1.fa	9.65	0.363148	4.40254e-06	2.336	2.228	Bradyrhizobium	elkanii	4.13099	4.33124	0.200246
Bradyrhizobium_guangdongense_NZ_CP030051.1.fa	8.43799	0.367418	3.99666e-06	2.056	1.96	Bradyrhizobium	guangdongense	4.10408	4.3051	0.201016
Bradyrhizobium_guangxiense_NZ_CP022219.1.fa	8.20012	0.360865	4.22584e-06	1.988	1.892	Bradyrhizobium	guangxiense	4.12481	4.3341	0.209293
Bradyrhizobium_guangzhouense_NZ_CP030053.1.fa	8.13818	0.366069	4.1504e-06	1.98	1.884	Bradyrhizobium	guangzhouense	4.11019	4.31963	0.209437
Bradyrhizobium_icense_NZ_CP016428.1.fa	8.32277	0.379747	3.66059e-06	2.044	1.952	Bradyrhizobium	icense	4.07181	4.26371	0.191909
Bradyrhizobium_japonicum_NZ_CP058354.1.fa	9.22625	0.3634	4.10216e-06	2.24	2.132	Bradyrhizobium	japonicum	4.11886	4.32751	0.208648
Bradyrhizobium_oligotrophicum_NC_020453.1.fa	8.26417	0.348738	4.88706e-06	1.98	1.888	Bradyrhizobium	oligotrophicum	4.17382	4.37721	0.203385
Bradyrhizobium_ottawaense_NZ_AP021854.1.fa	8.44208	0.361885	4.11625e-06	2.048	1.948	Bradyrhizobium	ottawaense	4.12211	4.33372	0.211607
Bradyrhizobium_pachyrhizi_NZ_CP121667.1.fa	8.85168	0.361799	4.53099e-06	2.144	2.04	Bradyrhizobium	pachyrhizi	4.12858	4.33906	0.210477
Bradyrhizobium_paxllaeri_NZ_CP042968.1.fa	8.37772	0.374889	3.93149e-06	2.048	1.952	Bradyrhizobium	paxllaeri	4.09068	4.29186	0.201181
Bradyrhizobium_prioritasuperba_NZ_CP135921.1.fa	9.08345	0.369532	3.89255e-06	2.212	2.108	Bradyrhizobium	prioritasuperba	4.10644	4.30904	0.202595
Bradyrhizobium_quebecense_NZ_CP088282.1.fa	8.75317	0.36032	4.57563e-06	2.112	2.016	Bradyrhizobium	quebecense	4.14449	4.34185	0.197357
Bradyrhizobium_roseus_NZ_CP129212.1.fa	7.31941	0.366692	4.33527e-06	1.78	1.696	Bradyrhizobium	roseus	4.11203	4.31569	0.203662
Bradyrhizobium_sediminis_NZ_CP076134.1.fa	5.55421	0.364155	4.44973e-06	1.348	1.284	Bradyrhizobium	sediminis	4.12033	4.32571	0.205375
Bradyrhizobium_septentrionale_NZ_CP088285.1.fa	10.4107	0.364884	4.21143e-06	2.504	2.404	Bradyrhizobium	septentrionale	4.15763	4.33057	0.172946
Bradyrhizobium_symbiodeficiens_NZ_CP050066.1.fa	6.92029	0.355841	4.54091e-06	1.672	1.588	Bradyrhizobium	symbiodeficiens	4.13893	4.35787	0.218936
Bradyrhizobium_vignae_NZ_LS398110.1.fa	8.15602	0.366561	3.96685e-06	1.988	1.892	Bradyrhizobium	vignae	4.10263	4.31079	0.208167
Bradyrhizobium_xenonodulans_NZ_CP089391.1.fa	8.27666	0.360117	4.38117e-06	2.004	1.904	Bradyrhizobium	xenonodulans	4.13007	4.34699	0.216915
Bradyrhizobium_zhanjiangense_NZ_CP022221.1.fa	9.34202	0.3706	3.80335e-06	2.28	2.176	Bradyrhizobium	zhanjiangense	4.09738	4.29321	0.195831
Bremerella_volcania_NZ_CP036289.1.fa	6.49618	0.438493	2.2972e-06	1.628	1.568	Bremerella	volcania	3.99028	4.14297	0.152689
Brenneria_goodwinii_NZ_CP014137.1.fa	5.36073	0.469227	2.7149e-06	1.336	1.292	Brenneria	goodwinii	4.01252	4.14917	0.136649
Brenneria_izadpanahii_NZ_CP050854.1.fa	5.3307	0.46333	3.01556e-06	1.324	1.28	Brenneria	izadpanahii	4.02621	4.16461	0.138401
Brenneria_nigrifluens_NZ_CP034036.1.fa	4.8917	0.440618	3.16953e-06	1.208	1.168	Brenneria	nigrifluens	4.04942	4.1881	0.138679
Brenneria_rubrifaciens_NZ_CP034035.1.fa	4.02809	0.474493	2.28781e-06	1	0.98	Brenneria	rubrifaciens	4.02809	4.1103	0.0822059
Brenneria_ulupoensis_NZ_CP135917.1.fa	5.09077	0.507285	1.70272e-06	1.28	1.244	Brenneria	ulupoensis	3.97716	4.09226	0.115095
Brevefilum_fermentans_NZ_LT859958.1.fa	2.57443	0.508642	2.30893e-06	0.644	0.636	Brevefilum	fermentans	3.99756	4.04785	0.0502838
Brevibacillus_agri_NZ_CP026363.1.fa	5.37482	0.464036	2.4922e-06	1.336	1.292	Brevibacillus	agri	4.02307	4.16008	0.137009
Brevibacillus_aydinogluensis_NZ_OY569118.1.fa	4.1055	0.437509	1.90445e-06	1.02	0.988	Brevibacillus	aydinogluensis	4.025	4.15536	0.130364
Brevibacillus_brevis_NZ_LR134338.1.fa	6.727	0.525632	1.64391e-06	1.692	1.644	Brevibacillus	brevis	3.97577	4.09185	0.116081
Brevibacillus_composti_NZ_CP066308.1.fa	4.46859	0.45681	1.98431e-06	1.116	1.084	Brevibacillus	composti	4.00411	4.12232	0.118203
Brevibacillus_humidisoli_NZ_CP087263.1.fa	4.90826	0.482303	1.57806e-06	1.236	1.2	Brevibacillus	humidisoli	3.97108	4.09022	0.119133
Brevibacillus_laterosporus_NZ_CP017705.1.fa	5.40014	0.593374	9.9987e-07	1.348	1.32	Brevibacillus	laterosporus	4.00604	4.09102	0.0849766
Brevibacillus_marinus_NZ_CP034541.1.fa	4.07983	0.438348	2.31401e-06	1.016	0.98	Brevibacillus	marinus	4.01558	4.16309	0.147511
Brevibacillus_parabrevis_NZ_CP064090.1.fa	6.08808	0.477983	2.58448e-06	1.512	1.464	Brevibacillus	parabrevis	4.02651	4.15852	0.132017
Brevibacillus_ruminantium_NZ_CP098755.1.fa	5.63674	0.499683	1.86708e-06	1.416	1.376	Brevibacillus	ruminantium	3.98075	4.09647	0.115719
Brevibacterium_atlanticum_NZ_CP050152.1.fa	4.15679	0.345827	4.03926e-06	1	0.956	Brevibacterium	atlanticum	4.15679	4.34811	0.191317
Brevibacterium_aurantiacum_NZ_CP025333.1.fa	4.03863	0.372906	2.87134e-06	0.988	0.952	Brevibacterium	aurantiacum	4.08768	4.24226	0.154576
Brevibacterium_casei_NZ_CP065682.1.fa	3.96009	0.320492	4.87192e-06	0.936	0.888	Brevibacterium	casei	4.23087	4.45956	0.228695
Brevibacterium_limosum_NZ_CP050154.1.fa	4.25318	0.351526	3.73979e-06	1.028	0.98	Brevibacterium	limosum	4.13733	4.33998	0.202645
Brevibacterium_linens_NZ_CP026734.1.fa	3.8143	0.352223	3.68607e-06	0.916	0.884	Brevibacterium	linens	4.16408	4.31482	0.150736
Brevibacterium_oceani_NZ_CP072846.1.fa	4.3043	0.346715	3.93883e-06	1.036	0.988	Brevibacterium	oceani	4.15473	4.35658	0.201849
Brevibacterium_pigmentatum_NZ_CP050153.1.fa	3.91313	0.353483	3.78254e-06	0.944	0.904	Brevibacterium	pigmentatum	4.14526	4.32868	0.183419
Brevibacterium_spongiae_NZ_CP093443.1.fa	4.21772	0.352864	3.62539e-06	1.016	0.976	Brevibacterium	spongiae	4.1513	4.32143	0.170135
Brevibacterium_zhoupengii_NZ_CP088298.1.fa	4.40812	0.373949	2.87308e-06	1.08	1.036	Brevibacterium	zhoupengii	4.08159	4.25494	0.173349
Brevundimonas_albigilva_NZ_CP097649.1.fa	3.33676	0.310587	4.42559e-06	0.784	0.748	Brevundimonas	albigilva	4.25607	4.46091	0.204838
Brevundimonas_fontaquae_NZ_CP070968.1.fa	3.3006	0.338908	4.08492e-06	0.792	0.756	Brevundimonas	fontaquae	4.16742	4.36587	0.198449
Brevundimonas_goettingensis_NZ_CP062222.1.fa	3.98495	0.322116	3.7236e-06	0.948	0.9	Brevundimonas	goettingensis	4.20353	4.42772	0.224188
Brevundimonas_nasdae_NZ_CP080034.1.fa	3.82422	0.343513	3.61093e-06	0.92	0.876	Brevundimonas	nasdae	4.15676	4.36555	0.208787
Brevundimonas_pondensis_NZ_CP062006.1.fa	3.55077	0.32963	3.78687e-06	0.848	0.808	Brevundimonas	pondensis	4.18723	4.39452	0.207289
Brevundimonas_subvibrioides_NC_014375.1.fa	3.44526	0.315773	3.37199e-06	0.82	0.78	Brevundimonas	subvibrioides	4.20154	4.417	0.215463
Brevundimonas_vesicularis_NZ_CP022048.2.fa	3.34553	0.339321	4.11359e-06	0.804	0.768	Brevundimonas	vesicularis	4.16111	4.35616	0.195052
Brevundimonas_vitisensis_NZ_CP067977.1.fa	2.97672	0.336256	2.9791e-06	0.72	0.688	Brevundimonas	vitisensis	4.13433	4.32663	0.192295
Breznakiella_homolactica_NZ_CP067089.2.fa	4.64611	0.470828	3.72616e-06	1.152	1.108	Breznakiella	homolactica	4.03308	4.19324	0.160158
Brochothrix_thermosphacta_NZ_CP016839.1.fa	2.57837	0.636139	1.52744e-06	0.632	0.624	Brochothrix	thermosphacta	4.0797	4.132	0.0523038
Brucella_abortus_NC_007618.1.fa	3.27831	0.427781	3.35647e-06	0.812	0.78	Brucella	abortus	4.03733	4.20296	0.165634
Brucella_anthropi_NZ_CP064062.1.fa	4.85865	0.438865	2.75701e-06	1.212	1.168	Brucella	anthropi	4.00879	4.1598	0.151016
Brucella_canis_NC_010103.1.fa	3.31277	0.427573	3.35655e-06	0.82	0.788	Brucella	canis	4.03996	4.20402	0.164059
Brucella_ceti_NC_022905.1.fa	3.27803	0.427721	3.36122e-06	0.812	0.78	Brucella	ceti	4.03698	4.2026	0.16562
Brucella_inopinata_NZ_LT605585.1.fa	3.44238	0.428517	3.33491e-06	0.852	0.82	Brucella	inopinata	4.04035	4.19802	0.157672
Brucella_melitensis_NC_003317.1.fa	3.29493	0.427774	3.35249e-06	0.816	0.788	Brucella	melitensis	4.0379	4.18138	0.143479
Brucella_microti_NC_013119.1.fa	3.33737	0.427456	3.35879e-06	0.828	0.796	Brucella	microti	4.03064	4.19268	0.162036
Brucella_ovis_NC_009505.1.fa	3.27559	0.428054	3.36511e-06	0.808	0.78	Brucella	ovis	4.05395	4.19947	0.145526
Brucella_pseudintermedia_NZ_CP099967.1.fa	4.29976	0.420729	3.17803e-06	1.068	1.028	Brucella	pseudintermedia	4.02599	4.18265	0.156653
Brucella_suis_NC_004310.3.fa	3.31517	0.427487	3.35999e-06	0.82	0.792	Brucella	suis	4.04289	4.18582	0.14293
Brucepastera_parasyntrophica_NZ_CP084606.1.fa	3.23903	0.54033	3.90083e-06	0.8	0.784	Brucepastera	parasyntrophica	4.04879	4.13142	0.0826283
Buchnera_aphidicola_NZ_CP029205.1.fa	0.653353	0.746517	4.66889e-06	0.152	0.152	Buchnera	aphidicola	4.29838	4.29838	0
Burkholderia_ambifaria_NZ_CP066037.1.fa	7.5236	0.332248	8.05932e-06	1.768	1.68	Burkholderia	ambifaria	4.25543	4.47833	0.222903
Burkholderia_cenocepacia_NZ_CP013450.1.fa	7.7806	0.327463	8.70895e-06	1.816	1.724	Burkholderia	cenocepacia	4.28447	4.51311	0.228638
Burkholderia_cepacia_NZ_CP045235.1.fa	8.36687	0.332491	7.71169e-06	1.964	1.868	Burkholderia	cepacia	4.26012	4.47905	0.218935
Burkholderia_dolosa_NZ_CP009795.1.fa	6.40909	0.329919	1.03271e-05	1.488	1.416	Burkholderia	dolosa	4.30718	4.52619	0.219009
Burkholderia_gladioli_NZ_CP068049.1.fa	8.20148	0.31767	6.62608e-06	1.912	1.812	Burkholderia	gladioli	4.28948	4.5262	0.236726
Burkholderia_glumae_NZ_CP035900.1.fa	6.69168	0.317883	6.9416e-06	1.568	1.492	Burkholderia	glumae	4.26765	4.48504	0.217387
Burkholderia_humptydooensis_NZ_CP065686.1.fa	7.28666	0.32858	9.82122e-06	1.7	1.616	Burkholderia	humptydooensis	4.28627	4.50907	0.222801
Burkholderia_lata_NC_007510.1.fa	8.67628	0.337276	7.25708e-06	2.044	1.944	Burkholderia	lata	4.24476	4.46311	0.218352
Burkholderia_mallei_NZ_CP009727.1.fa	5.59205	0.315271	1.1479e-05	1.272	1.22	Burkholderia	mallei	4.39627	4.58365	0.187382
Burkholderia_mayonis_NZ_CP013389.1.fa	7.35753	0.335342	9.52807e-06	1.72	1.64	Burkholderia	mayonis	4.27763	4.4863	0.208665
Burkholderia_metallica_NZ_CP013401.1.fa	7.42424	0.329102	8.43732e-06	1.736	1.648	Burkholderia	metallica	4.27664	4.505	0.228364
Burkholderia_multivorans_NZ_CP020397.1.fa	6.32286	0.32758	1.01923e-05	1.468	1.396	Burkholderia	multivorans	4.30713	4.52927	0.222144
Burkholderia_oklahomensis_NZ_CP009555.1.fa	7.13502	0.329334	1.02953e-05	1.66	1.58	Burkholderia	oklahomensis	4.2982	4.51584	0.217631
Burkholderia_orbicola_NC_010508.1.fa	7.97139	0.334049	7.93443e-06	1.868	1.78	Burkholderia	orbicola	4.26734	4.47831	0.21097
Burkholderia_plantarii_NZ_CP007212.1.fa	8.08105	0.314471	7.53967e-06	1.88	1.784	Burkholderia	plantarii	4.29843	4.52974	0.231306
Burkholderia_pseudomallei_NZ_CP008781.1.fa	7.0854	0.317383	1.12328e-05	1.632	1.552	Burkholderia	pseudomallei	4.34154	4.56534	0.223791
Burkholderia_pyrrocinia_NZ_CP011503.1.fa	7.96135	0.335412	7.91205e-06	1.872	1.78	Burkholderia	pyrrocinia	4.25286	4.47267	0.219811
Burkholderia_savannae_NZ_CP013424.1.fa	7.08117	0.326779	1.05525e-05	1.64	1.564	Burkholderia	savannae	4.31779	4.5276	0.209816
Burkholderia_seminalis_NZ_CP013398.1.fa	7.64894	0.327022	8.47327e-06	1.788	1.696	Burkholderia	seminalis	4.27793	4.50999	0.232058
Burkholderia_sp._NZ_CP040077.1.fa	8.57652	0.369156	5.06043e-06	2.08	1.992	Burkholderia	sp.	4.12333	4.30548	0.182155
Burkholderia_stagnalis_NZ_CP013459.1.fa	7.58381	0.323481	8.55113e-06	1.764	1.676	Burkholderia	stagnalis	4.29921	4.52495	0.225734
Burkholderia_territorii_NZ_CP013366.1.fa	6.90237	0.332653	8.44508e-06	1.62	1.54	Burkholderia	territorii	4.26072	4.48206	0.221336
Burkholderia_thailandensis_NZ_CP013411.1.fa	6.95026	0.324948	1.05166e-05	1.608	1.532	Burkholderia	thailandensis	4.3223	4.53672	0.214422
Burkholderia_ubonensis_NZ_CP020737.1.fa	7.84083	0.329388	8.07391e-06	1.84	1.748	Burkholderia	ubonensis	4.26132	4.4856	0.22428
Buttiauxella_agrestis_NZ_AP023184.1.fa	4.56625	0.492998	2.16011e-06	1.144	1.108	Buttiauxella	agrestis	3.99148	4.12116	0.129687
Buttiauxella_ferragutiae_NZ_CP093332.1.fa	5.28631	0.49503	2.0203e-06	1.324	1.284	Buttiauxella	ferragutiae	3.99268	4.11706	0.124383
Butyricimonas_faecalis_NZ_CP032819.1.fa	4.97642	0.564446	1.70796e-06	1.236	1.212	Butyricimonas	faecalis	4.02623	4.10596	0.0797273
Butyricimonas_virosa_NZ_CP069450.1.fa	4.81314	0.5756	1.72299e-06	1.192	1.168	Butyricimonas	virosa	4.03787	4.12084	0.0829699
Butyrivibrio_hungatei_NZ_CP017831.1.fa	3.38631	0.602906	1.97075e-06	0.836	0.816	Butyrivibrio	hungatei	4.05061	4.14989	0.0992797
Butyrivibrio_proteoclasticus_NC_014387.1.fa	4.40489	0.599914	1.76966e-06	1.088	1.06	Butyrivibrio	proteoclasticus	4.04861	4.15556	0.106944
Caballeronia_grimmiae_NZ_CP084271.1.fa	6.65074	0.372189	5.97758e-06	1.604	1.54	Caballeronia	grimmiae	4.14635	4.31866	0.172316
Caballeronia_insecticola_NC_021287.1.fa	6.96449	0.368474	7.26435e-06	1.664	1.592	Caballeronia	insecticola	4.18539	4.37468	0.189289
Caballeronia_zhejiangensis_NZ_CP084283.1.fa	7.41216	0.36997	7.67394e-06	1.772	1.692	Caballeronia	zhejiangensis	4.18293	4.38071	0.197775
Caenibius_tardaugens_NZ_CP034179.1.fa	4.3581	0.387516	3.02354e-06	1.064	1.028	Caenibius	tardaugens	4.09596	4.2394	0.143438
Caldalkalibacillus_thermarum_NZ_CP082237.1.fa	3.34491	0.523832	2.00283e-06	0.832	0.82	Caldalkalibacillus	thermarum	4.02032	4.07916	0.058834
Caldanaerobacter_subterraneus_NC_003869.1.fa	2.68945	0.624291	2.94363e-06	0.652	0.644	Caldanaerobacter	subterraneus	4.12492	4.17616	0.0512413
Caldicellulosiruptor_acetigenus_NC_014721.1.fa	2.80244	0.639042	3.40708e-06	0.676	0.664	Caldicellulosiruptor	acetigenus	4.14562	4.22054	0.0749209
Caldicellulosiruptor_bescii_NC_012034.1.fa	2.93166	0.648084	3.23625e-06	0.7	0.692	Caldicellulosiruptor	bescii	4.18809	4.2365	0.0484172
Caldicellulosiruptor_changbaiensis_NZ_CP034791.1.fa	2.90563	0.648795	3.11824e-06	0.7	0.688	Caldicellulosiruptor	changbaiensis	4.1509	4.2233	0.0723994
Caldicellulosiruptor_diazotrophicus_NZ_AP024480.1.fa	2.59782	0.651698	3.2482e-06	0.628	0.616	Caldicellulosiruptor	diazotrophicus	4.13666	4.21724	0.0805842
Caldicellulosiruptor_hydrothermalis_NC_014652.1.fa	2.77068	0.638852	3.38365e-06	0.672	0.656	Caldicellulosiruptor	hydrothermalis	4.12304	4.2236	0.100562
Caldicellulosiruptor_kronotskyensis_NC_014720.1.fa	2.84379	0.649041	3.17174e-06	0.684	0.672	Caldicellulosiruptor	kronotskyensis	4.15759	4.23183	0.0742426
Caldicellulosiruptor_obsidiansis_NC_014392.1.fa	2.53234	0.647567	3.39502e-06	0.608	0.6	Caldicellulosiruptor	obsidiansis	4.16503	4.22057	0.0555338
Caldicellulosiruptor_owensensis_NC_014657.1.fa	2.4289	0.645612	3.35914e-06	0.588	0.576	Caldicellulosiruptor	owensensis	4.13078	4.21684	0.086058
Caldicellulosiruptor_saccharolyticus_NC_009437.1.fa	2.97027	0.647459	3.09626e-06	0.712	0.7	Caldicellulosiruptor	saccharolyticus	4.17173	4.24324	0.0715153
Caldichromatium_japonicum_NZ_CP048029.1.fa	2.98987	0.388474	2.53208e-06	0.736	0.712	Caldichromatium	japonicum	4.06232	4.19926	0.136932
Caldilinea_aerophila_NC_017079.1.fa	5.14487	0.412329	2.50377e-06	1.276	1.228	Caldilinea	aerophila	4.03203	4.18963	0.157604
Caldimicrobium_thiodismutans_NZ_AP014945.1.fa	1.81495	0.617039	5.68338e-06	0.44	0.428	Caldimicrobium	thiodismutans	4.12489	4.24054	0.115651
Caldimonas_thermodepolymerans_NZ_CP064338.1.fa	3.8585	0.297226	5.22046e-06	0.892	0.844	Caldimonas	thermodepolymerans	4.32567	4.57168	0.24601
Caldinitratiruptor_microaerophilus_NZ_AP025628.1.fa	3.59969	0.290083	1.95847e-06	0.852	0.812	Caldinitratiruptor	microaerophilus	4.22499	4.43312	0.208128
Caldisericum_exile_NC_017096.1.fa	1.5581	0.646251	2.83231e-06	0.38	0.376	Caldisericum	exile	4.10026	4.14388	0.0436198
Calditerrivibrio_nitroreducens_NC_014758.1.fa	2.21655	0.643716	2.52175e-06	0.54	0.532	Calditerrivibrio	nitroreducens	4.10472	4.16645	0.0617251
Caldithrix_abyssi_NZ_CP018099.1.fa	4.97854	0.549042	3.99268e-06	1.22	1.192	Caldithrix	abyssi	4.08077	4.17663	0.095857
Caminibacter_mediatlanticus_NZ_CP040463.1.fa	1.68589	0.731462	4.23802e-06	0.384	0.376	Caminibacter	mediatlanticus	4.39034	4.48375	0.0934115
Caminibacter_pacificus_NZ_CP027432.2.fa	1.87157	0.659498	5.32289e-06	0.448	0.44	Caminibacter	pacificus	4.17761	4.25357	0.0759566
Campylobacter_armoricus_NZ_CP053825.1.fa	1.64261	0.714157	4.74308e-06	0.38	0.372	Campylobacter	armoricus	4.32266	4.41562	0.0929604
Campylobacter_avium_NZ_CP022347.1.fa	1.73863	0.658319	5.99204e-06	0.412	0.404	Campylobacter	avium	4.21998	4.30354	0.0835639
Campylobacter_blaseri_NZ_CP053841.1.fa	1.89168	0.707377	3.61666e-06	0.44	0.432	Campylobacter	blaseri	4.29927	4.37889	0.0796162
Campylobacter_canadensis_NZ_CP035946.1.fa	1.92301	0.726473	4.77925e-06	0.436	0.428	Campylobacter	canadensis	4.41057	4.49301	0.0824406
Campylobacter_coli_NZ_CP046317.1.fa	1.71654	0.686553	5.60166e-06	0.404	0.396	Campylobacter	coli	4.24886	4.3347	0.0858356
Campylobacter_concisus_NZ_CP012541.1.fa	1.84004	0.62385	4.97177e-06	0.444	0.436	Campylobacter	concisus	4.14423	4.22028	0.076041
Campylobacter_corcagiensis_NZ_CP053842.1.fa	1.6945	0.681035	4.48936e-06	0.4	0.392	Campylobacter	corcagiensis	4.23625	4.3227	0.0864541
Campylobacter_cuniculorum_NZ_CP020867.1.fa	1.93777	0.688384	6.94067e-06	0.452	0.444	Campylobacter	cuniculorum	4.2871	4.36435	0.0772451
Campylobacter_curvus_NZ_CP053826.1.fa	1.97492	0.557354	5.19316e-06	0.48	0.472	Campylobacter	curvus	4.11442	4.18415	0.0697359
Campylobacter_fetus_NZ_CP059443.1.fa	1.80458	0.66762	3.53191e-06	0.432	0.424	Campylobacter	fetus	4.17727	4.25608	0.0788164
Campylobacter_geochelonis_NZ_CP053844.1.fa	2.16796	0.664815	5.16279e-06	0.508	0.5	Campylobacter	geochelonis	4.26764	4.33592	0.0682822
Campylobacter_gracilis_NZ_CP012196.1.fa	2.28165	0.534429	6.74654e-06	0.556	0.54	Campylobacter	gracilis	4.10369	4.22528	0.121591
Campylobacter_helveticus_NZ_CP020478.1.fa	1.87149	0.656374	6.36278e-06	0.444	0.432	Campylobacter	helveticus	4.21507	4.33215	0.117085
Campylobacter_hepaticus_NZ_CP031611.1.fa	1.52067	0.719745	4.98385e-06	0.352	0.344	Campylobacter	hepaticus	4.32009	4.42055	0.100467
Campylobacter_hominis_NC_009714.1.fa	1.71495	0.682616	7.23504e-06	0.404	0.396	Campylobacter	hominis	4.24493	4.33068	0.0857561
Campylobacter_hyointestinalis_NZ_CP053828.1.fa	1.80815	0.666788	4.08296e-06	0.432	0.424	Campylobacter	hyointestinalis	4.18553	4.2645	0.0789723
Campylobacter_iguaniorum_NZ_CP009043.1.fa	1.75464	0.642551	4.29843e-06	0.424	0.412	Campylobacter	iguaniorum	4.1383	4.25883	0.120533
Campylobacter_insulaenigrae_NZ_CP007770.1.fa	1.46508	0.718074	4.13615e-06	0.344	0.336	Campylobacter	insulaenigrae	4.25895	4.36036	0.101404
Campylobacter_jejuni_NC_002163.1.fa	1.64148	0.694514	5.78196e-06	0.384	0.376	Campylobacter	jejuni	4.27469	4.36564	0.0909508
Campylobacter_lanienae_NZ_CP015578.1.fa	1.59455	0.654021	3.64334e-06	0.38	0.372	Campylobacter	lanienae	4.19618	4.28642	0.0902405
Campylobacter_lari_NC_012039.1.fa	1.57166	0.7038	5.45973e-06	0.368	0.36	Campylobacter	lari	4.27082	4.36572	0.094907
Campylobacter_mucosalis_NZ_CP053831.1.fa	1.77348	0.634458	4.75144e-06	0.428	0.416	Campylobacter	mucosalis	4.14364	4.26317	0.119528
Campylobacter_novaezeelandiae_NZ_CP076657.1.fa	1.58437	0.725462	5.38435e-06	0.368	0.36	Campylobacter	novaezeelandiae	4.30535	4.40103	0.0956745
Campylobacter_ornithocola_NZ_CP053848.1.fa	1.64493	0.707816	4.82856e-06	0.384	0.376	Campylobacter	ornithocola	4.28367	4.37481	0.091142
Campylobacter_peloridis_NZ_CP063079.1.fa	1.72525	0.714752	5.0619e-06	0.392	0.388	Campylobacter	peloridis	4.40115	4.44652	0.0453727
Campylobacter_pinnipediorum_NZ_CP012547.1.fa	1.74411	0.695722	3.71338e-06	0.408	0.404	Campylobacter	pinnipediorum	4.27478	4.3171	0.0423245
Campylobacter_rectus_NZ_CP012543.1.fa	2.57168	0.552803	6.77698e-06	0.62	0.608	Campylobacter	rectus	4.14787	4.22974	0.0818659
Campylobacter_showae_NZ_CP012544.1.fa	2.09789	0.543434	6.60688e-06	0.508	0.5	Campylobacter	showae	4.1297	4.19578	0.0660753
Campylobacter_sputorum_NZ_CP019684.1.fa	1.72502	0.703685	4.39261e-06	0.404	0.396	Campylobacter	sputorum	4.26985	4.35611	0.0862596
Campylobacter_subantarcticus_NZ_CP007773.1.fa	1.85299	0.70248	4.73759e-06	0.428	0.424	Campylobacter	subantarcticus	4.32942	4.37026	0.0408435
Campylobacter_upsaliensis_NZ_OU701459.1.fa	1.6564	0.65238	6.56206e-06	0.392	0.384	Campylobacter	upsaliensis	4.22551	4.31354	0.0880315
Campylobacter_ureolyticus_NZ_CP053832.1.fa	1.82033	0.710098	5.40476e-06	0.42	0.412	Campylobacter	ureolyticus	4.33412	4.41828	0.0841577
Campylobacter_volucris_NZ_CP043428.1.fa	1.53206	0.714303	5.44575e-06	0.356	0.348	Campylobacter	volucris	4.30354	4.40247	0.0989319
Campylobacter_vulpis_NZ_CP041617.1.fa	1.68197	0.653853	6.46117e-06	0.396	0.388	Campylobacter	vulpis	4.2474	4.33497	0.0875752
Candidatus_Absconditicoccus_NZ_CP054059.1.fa	1.1297	0.720674	4.39829e-06	0.264	0.26	Candidatus	Absconditicoccus	4.27917	4.345	0.0658333
Candidatus_Amoebophilus_NC_010830.1.fa	1.88436	0.64955	1.44628e-06	0.452	0.456	Candidatus	Amoebophilus	4.16894	4.13237	-0.0365696
Candidatus_Annandia_NZ_CP045876.1.fa	0.34858	0.812838	3.45842e-06	0.076	0.076	Candidatus	Annandia	4.58658	4.58658	0
Candidatus_Arcticimaribacter_NZ_OU342399.1.fa	2.03407	0.658516	1.95507e-06	0.496	0.492	Candidatus	Arcticimaribacter	4.10095	4.13429	0.033341
Candidatus_Arsenophonus_NZ_CP013920.1.fa	0.836724	0.751288	1.25755e-06	0.196	0.192	Candidatus	Arsenophonus	4.269	4.35794	0.0889375
Candidatus_Atelocyanobacterium_NC_013771.1.fa	1.44381	0.688832	1.16016e-06	0.352	0.348	Candidatus	Atelocyanobacterium	4.10173	4.14888	0.0471464
Candidatus_Azoamicus_NZ_LR794158.1.fa	0.29252	0.756068	4.06381e-06	0.068	0.068	Candidatus	Azoamicus	4.30176	4.30176	0
Candidatus_Azobacteroides_NC_011565.1.fa	1.22492	0.670522	1.67183e-06	0.3	0.3	Candidatus	Azobacteroides	4.08307	4.08307	0
Candidatus_Babela_NC_023003.1.fa	1.11842	0.726189	1.30366e-06	0.264	0.26	Candidatus	Babela	4.23644	4.30162	0.065176
Candidatus_Bandiella_NZ_CP104164.1.fa	1.58433	0.693955	1.58406e-06	0.376	0.376	Candidatus	Bandiella	4.21364	4.21364	0
Candidatus_Baumannia_NZ_CP008985.1.fa	0.759425	0.610042	8.44923e-07	0.192	0.196	Candidatus	Baumannia	3.95534	3.87462	-0.0807212
Candidatus_Bipolaricaulis_NZ_LS483254.1.fa	1.32434	0.317901	2.51871e-06	0.32	0.308	Candidatus	Bipolaricaulis	4.13856	4.29981	0.161243
Candidatus_Blochmannia_NC_007292.1.fa	0.791654	0.704353	9.94843e-07	0.192	0.192	Candidatus	Blochmannia	4.1232	4.1232	0
Candidatus_Blochmannia_NC_014909.2.fa	0.722585	0.724918	9.49944e-07	0.172	0.172	Candidatus	Blochmannia	4.20108	4.20108	0
Candidatus_Blochmannia_NC_020075.1.fa	0.791219	0.705477	1.00818e-06	0.192	0.192	Candidatus	Blochmannia	4.12093	4.12093	0
Candidatus_Blochmannia_NZ_CP097750.1.fa	0.790899	0.702579	9.69158e-07	0.192	0.192	Candidatus	Blochmannia	4.11927	4.11927	0
Candidatus_Blochmannia_NZ_CP097762.1.fa	0.746321	0.726488	1.24489e-06	0.176	0.176	Candidatus	Blochmannia	4.24046	4.24046	0
Candidatus_Blochmannia_NZ_CP097763.1.fa	0.778501	0.711424	9.03691e-07	0.188	0.188	Candidatus	Blochmannia	4.14096	4.14096	0
Candidatus_Borrelia_NZ_AP027070.1.fa	1.19515	0.716265	2.01803e-06	0.272	0.276	Candidatus	Borrelia	4.39393	4.33025	-0.0636802
Candidatus_Campylobacter_NZ_CP049075.1.fa	1.76037	0.641446	8.23029e-06	0.412	0.4	Candidatus	Campylobacter	4.27274	4.40092	0.128182
Candidatus_Cardinium_NZ_CP029619.1.fa	1.19304	0.618453	2.03657e-06	0.28	0.292	Candidatus	Cardinium	4.26086	4.08575	-0.175104
Candidatus_Carsonella_NC_018416.1.fa	0.166163	0.858224	1.24508e-05	0.036	0.036	Candidatus	Carsonella	4.61564	4.61564	0
Candidatus_Chromulinivorax_NZ_CP025544.1.fa	1.17427	0.663156	2.83485e-06	0.284	0.284	Candidatus	Chromulinivorax	4.13475	4.13475	0
Candidatus_Cloacimonas_NC_020449.1.fa	2.24682	0.621265	2.51281e-06	0.548	0.536	Candidatus	Cloacimonas	4.10004	4.19183	0.0917919
Candidatus_Comchoanobacter_NZ_CP092900.1.fa	1.00734	0.607024	1.03143e-06	0.252	0.256	Candidatus	Comchoanobacter	3.99738	3.93492	-0.0624591
Candidatus_Contubernalis_NZ_CP054699.1.fa	3.55895	0.588379	2.55045e-06	0.876	0.86	Candidatus	Contubernalis	4.06273	4.13831	0.0755856
Candidatus_Desulforudis_NZ_CP034260.1.fa	2.21251	0.388918	1.77568e-06	0.548	0.536	Candidatus	Desulforudis	4.03743	4.12782	0.0903902
Candidatus_Desulfovibrio_NZ_AP017368.1.fa	1.41006	0.451818	3.27702e-06	0.352	0.348	Candidatus	Desulfovibrio	4.00585	4.0519	0.0460443
Candidatus_Doolittlea_NZ_LN999833.1.fa	0.846562	0.55878	9.77239e-07	0.216	0.22	Candidatus	Doolittlea	3.91927	3.84801	-0.0712594
Candidatus_Endolissoclinum_NC_019566.1.fa	1.48119	0.658548	1.08484e-06	0.364	0.364	Candidatus	Endolissoclinum	4.0692	4.0692	0
Candidatus_Endomicrobium_NC_020419.1.fa	1.14857	0.648158	3.46946e-06	0.28	0.28	Candidatus	Endomicrobium	4.10204	4.10204	0
Candidatus_Endoriftia_NZ_CP090569.1.fa	3.60476	0.414133	2.16665e-06	0.892	0.868	Candidatus	Endoriftia	4.04121	4.15295	0.111739
Candidatus_Erwinia_NZ_LR217713.1.fa	1.11295	0.69462	6.00902e-07	0.268	0.272	Candidatus	Erwinia	4.1528	4.09173	-0.0610706
Candidatus_Fervidibacter_NZ_CP130454.1.fa	3.98879	0.483422	3.50496e-06	0.98	0.944	Candidatus	Fervidibacter	4.07019	4.22541	0.155219
Candidatus_Fokinia_NZ_CP025989.1.fa	0.837348	0.64212	1.67358e-06	0.208	0.208	Candidatus	Fokinia	4.02571	4.02571	0
Candidatus_Fonsibacter_NZ_CP024034.1.fa	1.1602	0.709763	4.36816e-06	0.276	0.272	Candidatus	Fonsibacter	4.20362	4.26544	0.061818
Candidatus_Formimonas_NZ_CP017634.1.fa	6.44127	0.535561	2.76383e-06	1.6	1.56	Candidatus	Formimonas	4.02579	4.12902	0.103225
Candidatus_Fukatsuia_NZ_CP021659.1.fa	3.13159	0.561758	1.35757e-06	0.776	0.772	Candidatus	Fukatsuia	4.03555	4.05646	0.0209096
Candidatus_Gromoviella_NZ_CP069247.1.fa	0.589967	0.677875	2.40934e-06	0.144	0.144	Candidatus	Gromoviella	4.09699	4.09699	0
Candidatus_Gullanella_NZ_LN999832.1.fa	0.938041	0.711028	9.6435e-07	0.224	0.224	Candidatus	Gullanella	4.18768	4.18768	0
Candidatus_Hepatoplasma_NZ_CP006932.1.fa	0.657101	0.774697	5.51909e-06	0.144	0.144	Candidatus	Hepatoplasma	4.5632	4.5632	0
Candidatus_Hoaglandella_NZ_LN999835.1.fa	0.636713	0.57283	1.30703e-06	0.164	0.168	Candidatus	Hoaglandella	3.8824	3.78996	-0.092438
Candidatus_Hydrogenosomobacter_NZ_AP025225.1.fa	0.826669	0.587201	2.53462e-06	0.208	0.212	Candidatus	Hydrogenosomobacter	3.97437	3.89938	-0.0749881
Candidatus_Ishikawaella_NZ_AP010872.1.fa	0.754729	0.698153	7.91911e-07	0.184	0.184	Candidatus	Ishikawaella	4.10179	4.10179	0
Candidatus_Kaistella_NZ_CP071953.1.fa	2.81619	0.632212	5.53858e-06	0.68	0.668	Candidatus	Kaistella	4.14146	4.21585	0.0743974
Candidatus_Karelsulcia_NZ_CP013212.1.fa	0.190657	0.759962	3.20427e-06	0.044	0.048	Candidatus	Karelsulcia	4.33311	3.97202	-0.361093
Candidatus_Kinetoplastibacterium_NC_019814.1.fa	0.820037	0.674544	1.01903e-06	0.2	0.204	Candidatus	Kinetoplastibacterium	4.10018	4.01979	-0.0803958
Candidatus_Kinetoplastibacterium_NC_020283.1.fa	0.82193	0.690365	1.23022e-06	0.2	0.2	Candidatus	Kinetoplastibacterium	4.10965	4.10965	0
Candidatus_Kinetoplastibacterium_NC_020284.1.fa	0.82214	0.676414	9.08122e-07	0.2	0.204	Candidatus	Kinetoplastibacterium	4.1107	4.0301	-0.080602
Candidatus_Kinetoplastibacterium_NC_020294.1.fa	0.833125	0.698258	1.12255e-06	0.2	0.2	Candidatus	Kinetoplastibacterium	4.16563	4.16563	0
Candidatus_Kinetoplastibacterium_NC_020299.1.fa	0.810172	0.687702	9.98064e-07	0.196	0.2	Candidatus	Kinetoplastibacterium	4.13353	4.05086	-0.0826706
Candidatus_Kinetoplastibacterium_NZ_CP025628.1.fa	0.741697	0.74782	1.47478e-06	0.172	0.172	Candidatus	Kinetoplastibacterium	4.31219	4.31219	0
Candidatus_Kirkpatrickella_NZ_CP107052.1.fa	2.17647	0.428521	2.83926e-06	0.544	0.528	Candidatus	Kirkpatrickella	4.00086	4.1221	0.121238
Candidatus_Koribacter_NC_008009.1.fa	5.65037	0.416162	2.33618e-06	1.408	1.36	Candidatus	Koribacter	4.01305	4.15468	0.141637
Candidatus_Kuenenia_NZ_CP049055.1.fa	4.33493	0.589708	2.13066e-06	1.068	1.048	Candidatus	Kuenenia	4.05892	4.13638	0.0774604
Candidatus_Legionella_NZ_CP021497.1.fa	0.529746	0.769688	2.44574e-06	0.12	0.12	Candidatus	Legionella	4.41455	4.41455	0
Candidatus_Liberibacter_NC_014774.1.fa	1.25828	0.64759	1.87783e-06	0.308	0.312	Candidatus	Liberibacter	4.08532	4.03295	-0.052376
Candidatus_Liberibacter_NC_022793.1.fa	1.1952	0.688863	1.31417e-06	0.288	0.288	Candidatus	Liberibacter	4.15	4.15	0
Candidatus_Liberibacter_NZ_CP004021.1.fa	1.19223	0.654966	1.74034e-06	0.292	0.292	Candidatus	Liberibacter	4.08298	4.08298	0
Candidatus_Liberibacter_NZ_CP019958.1.fa	1.22516	0.635967	1.61632e-06	0.304	0.304	Candidatus	Liberibacter	4.03013	4.03013	0
Candidatus_Methylacidiphilum_NZ_OX458932.1.fa	2.47667	0.585234	3.44987e-06	0.612	0.608	Candidatus	Methylacidiphilum	4.04685	4.07347	0.026624
Candidatus_Methylopumilus_NZ_LN794158.1.fa	1.75499	0.554821	2.36428e-06	0.44	0.436	Candidatus	Methylopumilus	3.98861	4.02521	0.0365928
Candidatus_Methylospira_NZ_CP044205.1.fa	4.70353	0.459516	2.61922e-06	1.172	1.14	Candidatus	Methylospira	4.01325	4.1259	0.112653
Candidatus_Midichloria_NC_015722.1.fa	1.18373	0.634465	1.37743e-06	0.288	0.292	Candidatus	Midichloria	4.11017	4.05387	-0.0563037
Candidatus_Mikella_NZ_LN999831.1.fa	0.352837	0.694411	1.1217e-06	0.088	0.088	Candidatus	Mikella	4.00951	4.00951	0
Candidatus_Minimicrobia_NZ_CP076459.1.fa	0.706973	0.562911	2.04652e-06	0.18	0.184	Candidatus	Minimicrobia	3.92763	3.84224	-0.0853832
Candidatus_Moranella_NC_021057.1.fa	0.538203	0.564844	1.25113e-06	0.14	0.144	Candidatus	Moranella	3.84431	3.73752	-0.106786
Candidatus_Mycobacterium_NZ_CP097320.1.fa	5.00237	0.342862	3.0317e-06	1.216	1.168	Candidatus	Mycobacterium	4.11379	4.28285	0.16906
Candidatus_Mycobacterium_NZ_CP126981.1.fa	5.10243	0.331337	3.91079e-06	1.228	1.168	Candidatus	Mycobacterium	4.15507	4.36852	0.213446
Candidatus_Mycoplasma_NC_018219.1.fa	0.756845	0.607293	3.74688e-06	0.188	0.188	Candidatus	Mycoplasma	4.02577	4.02577	0
Candidatus_Mycoplasma_NZ_CP114583.1.fa	0.796768	0.699281	1.97334e-06	0.188	0.188	Candidatus	Mycoplasma	4.23813	4.23813	0
Candidatus_Mycosynbacter_NZ_CP045921.1.fa	1.08131	0.495605	1.2961e-06	0.276	0.28	Candidatus	Mycosynbacter	3.91779	3.86182	-0.0559684
Candidatus_Nanopelagicus_NZ_CP016768.2.fa	1.23811	0.585498	2.33768e-06	0.308	0.308	Candidatus	Nanopelagicus	4.01984	4.01984	0
Candidatus_Nanopelagicus_NZ_CP016771.1.fa	1.22309	0.576284	2.33483e-06	0.308	0.304	Candidatus	Nanopelagicus	3.97107	4.02332	0.0522509
Candidatus_Nanopelagicus_NZ_CP016779.1.fa	1.16186	0.597816	1.99344e-06	0.292	0.288	Candidatus	Nanopelagicus	3.97897	4.03424	0.0552635
Candidatus_Nanosynbacter_NZ_CP007496.1.fa	0.705138	0.555467	1.54889e-06	0.18	0.184	Candidatus	Nanosynbacter	3.91743	3.83227	-0.0851616
Candidatus_Nanosynbacter_NZ_CP040004.1.fa	0.782344	0.520364	1.9174e-06	0.2	0.204	Candidatus	Nanosynbacter	3.91172	3.83502	-0.0767004
Candidatus_Nitrosacidococcus_NZ_LR778175.1.fa	1.81137	0.629938	1.36159e-06	0.448	0.444	Candidatus	Nitrosacidococcus	4.04324	4.07966	0.0364256
Candidatus_Nitrosoglobus_NZ_AP014836.1.fa	2.01831	0.577528	1.30051e-06	0.504	0.504	Candidatus	Nitrosoglobus	4.00458	4.00458	0
Candidatus_Nitrospira_NZ_CP116967.1.fa	4.55306	0.500079	1.79716e-06	1.144	1.124	Candidatus	Nitrospira	3.97995	4.05077	0.0708176
Candidatus_Nitrospira_NZ_CP116968.1.fa	4.79652	0.497698	1.7607e-06	1.208	1.184	Candidatus	Nitrospira	3.97063	4.05111	0.0804857
Candidatus_Nitrospira_NZ_LN885086.1.fa	3.29512	0.407688	2.38304e-06	0.82	0.796	Candidatus	Nitrospira	4.01844	4.1396	0.121159
Candidatus_Nitrotoga_NZ_OU912926.1.fa	3.30105	0.506867	1.53069e-06	0.832	0.82	Candidatus	Nitrotoga	3.96761	4.02567	0.0580626
Candidatus_Nucleicultrix_NZ_CP008743.1.fa	1.83821	0.602773	2.31741e-06	0.456	0.456	Candidatus	Nucleicultrix	4.03116	4.03116	0
Candidatus_Pantoea_NZ_CP010907.1.fa	1.19695	0.695663	9.69396e-07	0.288	0.288	Candidatus	Pantoea	4.15608	4.15608	0
Candidatus_Paracaedibacter_NZ_CP008941.1.fa	2.48511	0.590086	1.68233e-06	0.616	0.616	Candidatus	Paracaedibacter	4.03427	4.03427	0
Candidatus_Pelagibacter_NZ_CP038852.1.fa	1.3657	0.704524	3.18331e-06	0.324	0.32	Candidatus	Pelagibacter	4.21512	4.26781	0.052689
Candidatus_Pelagisphaera_NZ_CP076039.1.fa	4.08626	0.50513	1.40509e-06	1.036	1.016	Candidatus	Pelagisphaera	3.94427	4.02191	0.077643
Candidatus_Phycorickettsia_NZ_CP027845.1.fa	1.47241	0.659337	1.3755e-06	0.36	0.36	Candidatus	Phycorickettsia	4.09003	4.09003	0
Candidatus_Phytoplasma_NC_011047.1.fa	0.601943	0.786063	6.75063e-06	0.132	0.132	Candidatus	Phytoplasma	4.56017	4.56017	0
Candidatus_Phytoplasma_NZ_CP025121.1.fa	0.750803	0.767807	6.4866e-06	0.164	0.168	Candidatus	Phytoplasma	4.57807	4.46907	-0.109002
Candidatus_Phytoplasma_NZ_CP054393.1.fa	0.769143	0.767445	6.73121e-06	0.164	0.168	Candidatus	Phytoplasma	4.6899	4.57823	-0.111664
Candidatus_Phytoplasma_NZ_CP114006.1.fa	0.762251	0.768718	6.92089e-06	0.168	0.168	Candidatus	Phytoplasma	4.53721	4.53721	0
Candidatus_Planktophila_NZ_CP016770.1.fa	1.36178	0.520804	2.43224e-06	0.344	0.34	Candidatus	Planktophila	3.95866	4.00524	0.0465725
Candidatus_Planktophila_NZ_CP016773.1.fa	1.34461	0.514362	2.37285e-06	0.34	0.336	Candidatus	Planktophila	3.95474	4.00182	0.0470802
Candidatus_Planktophila_NZ_CP016775.1.fa	1.32659	0.518194	1.78853e-06	0.336	0.336	Candidatus	Planktophila	3.94818	3.94818	0
Candidatus_Planktophila_NZ_CP016776.1.fa	1.364	0.542541	2.08982e-06	0.344	0.34	Candidatus	Planktophila	3.96512	4.01176	0.0466484
Candidatus_Planktophila_NZ_CP016780.1.fa	1.38481	0.522249	2.32479e-06	0.348	0.344	Candidatus	Planktophila	3.97934	4.02561	0.0462714
Candidatus_Planktophila_NZ_CP016782.1.fa	1.32879	0.5498	2.08707e-06	0.336	0.332	Candidatus	Planktophila	3.95473	4.00238	0.0476474
Candidatus_Portiera_NC_018507.1.fa	0.358242	0.738264	2.71772e-06	0.084	0.084	Candidatus	Portiera	4.26479	4.26479	0
Candidatus_Profftella_NC_021885.1.fa	0.464857	0.757631	3.08491e-06	0.108	0.108	Candidatus	Profftella	4.30423	4.30423	0
Candidatus_Profftia_NZ_CP045925.1.fa	1.20621	0.777158	1.9588e-06	0.272	0.268	Candidatus	Profftia	4.4346	4.50078	0.066188
Candidatus_Profftia_NZ_LR890047.1.fa	1.22579	0.681178	8.65223e-07	0.3	0.3	Candidatus	Profftia	4.08597	4.08597	0
Candidatus_Promineifilum_NZ_LN890655.1.fa	5.03397	0.357165	3.17266e-06	1.212	1.152	Candidatus	Promineifilum	4.15344	4.36977	0.216325
Candidatus_Protochlamydia_NC_005861.2.fa	2.43891	0.6524	3.12109e-06	0.592	0.584	Candidatus	Protochlamydia	4.11978	4.17622	0.0564353
Candidatus_Protochlamydia_NZ_LN879502.1.fa	3.03037	0.575603	2.49215e-06	0.756	0.744	Candidatus	Protochlamydia	4.00843	4.07308	0.064652
Candidatus_Pseudomonas_NZ_CP026512.1.fa	1.8356	0.60531	1.19229e-06	0.46	0.456	Candidatus	Pseudomonas	3.99043	4.02544	0.0350038
Candidatus_Pseudothioglobus_NZ_CP006911.1.fa	1.71415	0.625617	1.8027e-06	0.424	0.42	Candidatus	Pseudothioglobus	4.04281	4.08131	0.0385029
Candidatus_Puniceispirillum_NC_014010.1.fa	2.75353	0.511463	2.88357e-06	0.688	0.672	Candidatus	Puniceispirillum	4.00222	4.09751	0.095291
Candidatus_Purcelliella_NZ_CP028374.1.fa	0.479855	0.787978	2.74749e-06	0.108	0.108	Candidatus	Purcelliella	4.4431	4.4431	0
Candidatus_Reidiella_NZ_CP054491.1.fa	3.44695	0.458977	1.64813e-06	0.86	0.832	Candidatus	Reidiella	4.00808	4.14297	0.134887
Candidatus_Rhabdochlamydia_NZ_CP075585.1.fa	1.51185	0.646491	2.96404e-06	0.368	0.368	Candidatus	Rhabdochlamydia	4.10829	4.10829	0
Candidatus_Rhabdochlamydia_NZ_CP075587.1.fa	1.91813	0.638272	2.91523e-06	0.44	0.448	Candidatus	Rhabdochlamydia	4.35939	4.28154	-0.0778462
Candidatus_Rhodoluna_NZ_CP015208.1.fa	1.42451	0.479622	2.69128e-06	0.36	0.356	Candidatus	Rhodoluna	3.95697	4.00143	0.0444604
Candidatus_Rickettsiella_NZ_AP018005.1.fa	1.57973	0.607244	1.75316e-06	0.396	0.392	Candidatus	Rickettsiella	3.98922	4.02992	0.0407063
Candidatus_Riesia_NC_014109.1.fa	0.582127	0.714275	5.70745e-06	0.14	0.14	Candidatus	Riesia	4.15805	4.15805	0
Candidatus_Ruthia_NC_008610.1.fa	1.16078	0.659666	1.96108e-06	0.284	0.284	Candidatus	Ruthia	4.08725	4.08725	0
Candidatus_Ruthia_NZ_CP054490.1.fa	1.18881	0.633131	2.19628e-06	0.292	0.292	Candidatus	Ruthia	4.07127	4.07127	0
Candidatus_Saccharimonas_NC_021219.1.fa	1.01378	0.514862	9.81241e-07	0.26	0.264	Candidatus	Saccharimonas	3.89915	3.84008	-0.0590781
Candidatus_Schneideria_NZ_CP074435.1.fa	0.572184	0.708143	1.28839e-06	0.14	0.14	Candidatus	Schneideria	4.08703	4.08703	0
Candidatus_Sodalis_NZ_CP006568.1.fa	4.51314	0.439404	2.64419e-06	1.036	1.04	Candidatus	Sodalis	4.35631	4.33956	-0.016755
Candidatus_Steffania_NZ_CP045889.1.fa	1.36954	0.629011	6.98632e-07	0.344	0.344	Candidatus	Steffania	3.98122	3.98122	0
Candidatus_Sulfidibacterium_NZ_CP083760.1.fa	3.26609	0.577664	4.7102e-06	0.8	0.784	Candidatus	Sulfidibacterium	4.08261	4.16593	0.0833186
Candidatus_Sulfurimonas_NZ_CP054492.1.fa	2.73776	0.662499	1.97351e-06	0.664	0.652	Candidatus	Sulfurimonas	4.12313	4.19902	0.0758859
Candidatus_Sulfurimonas_NZ_CP054493.1.fa	2.48873	0.664936	1.87389e-06	0.604	0.592	Candidatus	Sulfurimonas	4.12041	4.20394	0.0835219
Candidatus_Symbiobacter_NC_022576.1.fa	2.99184	0.40911	2.02555e-06	0.736	0.72	Candidatus	Symbiobacter	4.065	4.15533	0.0903333
Candidatus_Syntrophocurvum_NZ_CP046457.1.fa	2.36078	0.67548	1.11543e-06	0.568	0.56	Candidatus	Syntrophocurvum	4.1563	4.21568	0.0593758
Candidatus_Tachikawaea_NZ_AP014521.1.fa	0.708439	0.749304	4.27455e-06	0.164	0.164	Candidatus	Tachikawaea	4.31975	4.31975	0
Candidatus_Thiodictyon_NZ_CP020370.1.fa	7.73898	0.337848	1.70505e-06	1.868	1.788	Candidatus	Thiodictyon	4.14292	4.32829	0.185366
Candidatus_Thioglobus_NZ_CP010552.1.fa	1.51245	0.608562	1.86474e-06	0.376	0.376	Candidatus	Thioglobus	4.02247	4.02247	0
Candidatus_Thiothrix_NZ_CP072800.1.fa	3.54631	0.498707	2.30564e-06	0.872	0.856	Candidatus	Thiothrix	4.06687	4.14289	0.0760162
Candidatus_Trichorickettsia_NZ_OY728607.1.fa	1.67898	0.656652	1.03682e-06	0.404	0.404	Candidatus	Trichorickettsia	4.15589	4.15589	0
Candidatus_Uabimicrobium_NZ_AP019860.1.fa	9.50342	0.606152	2.70631e-06	2.344	2.276	Candidatus	Uabimicrobium	4.05436	4.17549	0.121132
Candidatus_Vallotia_NZ_CP047396.1.fa	1.24019	0.543627	1.07449e-06	0.316	0.32	Candidatus	Vallotia	3.92465	3.87559	-0.0490581
Candidatus_Vallotia_NZ_CP047399.1.fa	1.12578	0.575314	8.13423e-07	0.284	0.288	Candidatus	Vallotia	3.96401	3.90896	-0.0550558
Candidatus_Vallotia_NZ_OU343031.1.fa	1.1963	0.575366	1.00278e-06	0.304	0.308	Candidatus	Vallotia	3.9352	3.88409	-0.0511065
Candidatus_Velamenicoccus_NZ_CP019384.1.fa	1.9742	0.470925	2.84904e-06	0.492	0.484	Candidatus	Velamenicoccus	4.0126	4.07893	0.066324
Candidatus_Vesicomyosocius_NC_009465.1.fa	1.02215	0.684051	1.23964e-06	0.248	0.248	Candidatus	Vesicomyosocius	4.12157	4.12157	0
Candidatus_Viadribacter_NZ_CP013244.1.fa	3.73272	0.384994	5.14562e-06	0.916	0.884	Candidatus	Viadribacter	4.07502	4.22253	0.147512
Candidatus_Walczuchella_NZ_CP006873.1.fa	0.309299	0.673407	2.47908e-06	0.076	0.08	Candidatus	Walczuchella	4.06972	3.86624	-0.203486
Candidatus_Westeberhardia_NZ_LN774881.1.fa	0.532684	0.765897	3.48519e-06	0.124	0.124	Candidatus	Westeberhardia	4.29584	4.29584	0
Capillimicrobium_parvum_NZ_CP087164.1.fa	5.95327	0.272488	6.80042e-06	1.36	1.28	Capillimicrobium	parvum	4.3774	4.65099	0.273588
Capnocytophaga_canimorsus_NZ_CP022382.1.fa	2.41427	0.637069	3.15481e-06	0.588	0.58	Capnocytophaga	canimorsus	4.1059	4.16253	0.0566331
Capnocytophaga_cynodegmi_NZ_CP022378.1.fa	2.64047	0.657443	3.18499e-06	0.64	0.628	Capnocytophaga	cynodegmi	4.12573	4.20457	0.0788357
Capnocytophaga_endodontalis_NZ_CP022022.1.fa	3.41269	0.61755	1.74576e-06	0.832	0.816	Capnocytophaga	endodontalis	4.10179	4.18222	0.0804273
Capnocytophaga_gingivalis_NZ_CP022386.1.fa	2.83863	0.599121	1.84634e-06	0.7	0.688	Capnocytophaga	gingivalis	4.05519	4.12592	0.07073
Capnocytophaga_haemolytica_NZ_LT906449.1.fa	2.6885	0.557663	1.32384e-06	0.668	0.66	Capnocytophaga	haemolytica	4.0247	4.07348	0.0487842
Capnocytophaga_leadbetteri_NZ_CP022384.1.fa	2.50402	0.597914	1.65445e-06	0.612	0.608	Capnocytophaga	leadbetteri	4.09154	4.11845	0.026918
Capnocytophaga_ochracea_NC_013162.1.fa	2.61293	0.60412	1.51084e-06	0.644	0.632	Capnocytophaga	ochracea	4.05734	4.13438	0.0770382
Capnocytophaga_sputigena_NZ_CP022379.1.fa	2.85515	0.612229	1.68478e-06	0.7	0.688	Capnocytophaga	sputigena	4.07879	4.14993	0.0711416
Capnocytophaga_stomatis_NZ_CP022387.1.fa	2.83135	0.641315	3.68599e-06	0.684	0.672	Capnocytophaga	stomatis	4.1394	4.21332	0.0739179
Caproicibacter_fermentans_NZ_CP060286.1.fa	3.94736	0.484273	3.26155e-06	0.984	0.956	Caproicibacter	fermentans	4.01154	4.12904	0.117493
Caproicibacterium_amylolyticum_NZ_CP060696.1.fa	2.9962	0.515166	3.39526e-06	0.744	0.728	Caproicibacterium	amylolyticum	4.02715	4.11566	0.0885088
Caproicibacterium_lactatifermentans_NZ_CP046051.1.fa	1.98998	0.496275	3.09414e-06	0.496	0.488	Caproicibacterium	lactatifermentans	4.01206	4.07783	0.0657714
Capsulimonas_corticalis_NZ_AP025739.1.fa	7.64505	0.39652	3.17115e-06	1.884	1.812	Capsulimonas	corticalis	4.05788	4.21912	0.16124
Carboxydothermus_hydrogenoformans_NC_007503.1.fa	2.40152	0.579503	4.69763e-06	0.588	0.58	Carboxydothermus	hydrogenoformans	4.08422	4.14055	0.056334
Cardinium_endosymbiont_NC_018605.1.fa	0.94493	0.636846	1.73739e-06	0.232	0.236	Cardinium	endosymbiont	4.07297	4.00394	-0.0690335
Cardinium_endosymbiont_NZ_CP022339.1.fa	1.10359	0.60766	1.71311e-06	0.276	0.276	Cardinium	endosymbiont	3.99851	3.99851	0
Cardinium_endosymbiont_NZ_OW441264.1.fa	1.1372	0.632917	1.45708e-06	0.26	0.268	Cardinium	endosymbiont	4.37385	4.24328	-0.130563
Cardiobacterium_hominis_NZ_LR134365.1.fa	2.67076	0.407735	3.99897e-06	0.64	0.624	Cardiobacterium	hominis	4.17306	4.28006	0.107002
Carnobacterium_divergens_NZ_CP016843.1.fa	2.66632	0.649706	2.50351e-06	0.648	0.64	Carnobacterium	divergens	4.11469	4.16613	0.0514336
Carnobacterium_inhibens_NC_022606.1.fa	2.49711	0.648277	1.82012e-06	0.608	0.6	Carnobacterium	inhibens	4.10709	4.16185	0.0547612
Carnobacterium_maltaromaticum_NZ_OX460976.1.fa	3.50298	0.655419	2.10573e-06	0.852	0.832	Carnobacterium	maltaromaticum	4.11148	4.21031	0.0988336
Casimicrobium_huifangae_NZ_CP041352.1.fa	4.4659	0.37608	3.57998e-06	1.092	1.052	Casimicrobium	huifangae	4.08965	4.24515	0.1555
Castellaniella_defragrans_NZ_HG916765.1.fa	3.95282	0.310583	3.92626e-06	0.924	0.88	Castellaniella	defragrans	4.27794	4.49184	0.213897
Catalinimonas_niigatensis_NZ_CP119422.1.fa	7.13448	0.579577	1.91649e-06	1.78	1.72	Catalinimonas	niigatensis	4.00813	4.14795	0.139819
Catenovulum_sediminis_NZ_CP041660.1.fa	4.868	0.592294	1.86127e-06	1.2	1.18	Catenovulum	sediminis	4.05667	4.12542	0.0687571
Catenulispora_acidiphila_NC_013131.1.fa	10.4678	0.302329	3.68846e-06	2.468	2.336	Catenulispora	acidiphila	4.24141	4.48108	0.239669
Caulobacter_crescentus_NC_011916.1.fa	4.04293	0.328284	3.93952e-06	0.964	0.916	Caulobacter	crescentus	4.19391	4.41368	0.219768
Caulobacter_flavus_NZ_CP026100.1.fa	5.6592	0.30748	4.61641e-06	1.324	1.248	Caulobacter	flavus	4.27432	4.53462	0.260295
Caulobacter_henricii_NZ_CP013002.1.fa	3.95729	0.342116	3.04121e-06	0.956	0.912	Caulobacter	henricii	4.13942	4.33913	0.199709
Caulobacter_mirabilis_NZ_CP024201.1.fa	4.57726	0.306828	4.72808e-06	1.076	1.016	Caulobacter	mirabilis	4.25396	4.50518	0.251218
Caulobacter_rhizosphaerae_NZ_CP048815.1.fa	5.96391	0.313863	4.11135e-06	1.396	1.328	Caulobacter	rhizosphaerae	4.27214	4.4909	0.218754
Caulobacter_segnis_NZ_CP027850.1.fa	4.65547	0.323336	4.32177e-06	1.108	1.052	Caulobacter	segnis	4.20169	4.42535	0.223664
Cedecea_lapagei_NZ_LR134201.1.fa	4.77844	0.45187	2.36252e-06	1.192	1.152	Cedecea	lapagei	4.00876	4.14795	0.139193
Cedecea_neteri_NZ_CP023525.1.fa	5.4693	0.457754	2.27303e-06	1.364	1.32	Cedecea	neteri	4.00975	4.14341	0.133658
Celeribacter_ethanolicus_NZ_CP022196.1.fa	4.15744	0.387045	2.61068e-06	1.02	0.98	Celeribacter	ethanolicus	4.07592	4.24229	0.166364
Celeribacter_indicus_NZ_CP004393.1.fa	4.96939	0.3426	3.33818e-06	1.188	1.14	Celeribacter	indicus	4.18299	4.35911	0.176126
Celeribacter_marinus_NZ_CP012023.1.fa	3.09671	0.437595	2.68661e-06	0.772	0.752	Celeribacter	marinus	4.01128	4.11797	0.106683
Celerinatantimonas_diazotrophica_NZ_OU594967.1.fa	4.00514	0.562951	1.47109e-06	1.004	0.984	Celerinatantimonas	diazotrophica	3.98918	4.07026	0.081081
Cellulomonas_chengniuliangii_NZ_CP101988.1.fa	3.57155	0.271018	4.13316e-06	0.824	0.78	Cellulomonas	chengniuliangii	4.33441	4.57891	0.244505
Cellulomonas_dongxiuzhuiae_NZ_CP076023.1.fa	3.98036	0.258091	7.02686e-06	0.9	0.848	Cellulomonas	dongxiuzhuiae	4.42262	4.69382	0.271199
Cellulomonas_fengjieae_NZ_CP074404.1.fa	3.98991	0.271937	5.24239e-06	0.916	0.868	Cellulomonas	fengjieae	4.3558	4.59667	0.240874
Cellulomonas_fimi_NC_015514.1.fa	4.26634	0.252757	8.12379e-06	0.952	0.9	Cellulomonas	fimi	4.48145	4.74038	0.258928
Cellulomonas_flavigena_NC_014151.1.fa	4.12318	0.257064	7.34684e-06	0.928	0.876	Cellulomonas	flavigena	4.44308	4.70683	0.263745
Cellulomonas_gilvus_NC_015671.1.fa	3.52644	0.261871	6.86933e-06	0.796	0.752	Cellulomonas	gilvus	4.4302	4.68941	0.259214
Cellulomonas_iranensis_NZ_CP084585.1.fa	4.04668	0.24712	9.74053e-06	0.892	0.84	Cellulomonas	iranensis	4.53664	4.81748	0.280839
Cellulomonas_palmilytica_NZ_CP062221.1.fa	3.83401	0.26026	8.75352e-06	0.86	0.812	Cellulomonas	palmilytica	4.45815	4.72169	0.263536
Cellulomonas_shaoxiangyii_NZ_CP039291.1.fa	3.90937	0.246968	7.225e-06	0.876	0.824	Cellulomonas	shaoxiangyii	4.46275	4.74438	0.28163
Cellulomonas_taurus_NZ_CP051884.1.fa	3.43743	0.280079	4.84189e-06	0.788	0.744	Cellulomonas	taurus	4.36222	4.6202	0.257981
Cellulomonas_wangleii_NZ_CP074405.1.fa	4.07683	0.254422	6.18539e-06	0.92	0.868	Cellulomonas	wangleii	4.43134	4.69681	0.265472
Cellulomonas_wangsupingiae_NZ_CP101989.1.fa	4.1181	0.255373	6.89694e-06	0.928	0.876	Cellulomonas	wangsupingiae	4.43761	4.70103	0.26342
Cellulomonas_xiejunii_NZ_CP101987.1.fa	4.19091	0.263996	6.58393e-06	0.956	0.9	Cellulomonas	xiejunii	4.3838	4.65657	0.27277
Cellulophaga_algicola_NC_014934.1.fa	4.88835	0.662338	1.63052e-06	1.18	1.156	Cellulophaga	algicola	4.14267	4.22868	0.086007
Cellulophaga_baltica_NZ_CP009976.1.fa	4.63511	0.65319	1.55632e-06	1.128	1.104	Cellulophaga	baltica	4.10914	4.19847	0.0893291
Cellulophaga_lytica_NC_015167.1.fa	3.76594	0.678891	2.81516e-06	0.896	0.872	Cellulophaga	lytica	4.20306	4.31874	0.11568
Cellulophaga_omnivescoria_NZ_CP115819.1.fa	3.69448	0.678779	2.81518e-06	0.88	0.856	Cellulophaga	omnivescoria	4.19827	4.31598	0.117709
Cellulosilyticum_lentocellum_NC_015275.1.fa	4.71424	0.656754	1.1765e-06	1.136	1.112	Cellulosilyticum	lentocellum	4.14986	4.23942	0.0895653
Cellulosimicrobium_cellulans_NZ_CP072387.1.fa	4.41161	0.255688	7.92422e-06	0.992	0.932	Cellulosimicrobium	cellulans	4.44719	4.73349	0.2863
Cellulosimicrobium_protaetiae_NZ_CP052757.1.fa	4.78418	0.26111	7.81579e-06	1.08	1.016	Cellulosimicrobium	protaetiae	4.4298	4.70884	0.279042
Cereibacter_azotoformans_NZ_CP090021.1.fa	4.44298	0.31645	3.39205e-06	1.052	1	Cereibacter	azotoformans	4.22337	4.44298	0.219615
Cereibacter_sphaeroides_NC_011963.1.fa	4.71114	0.309084	3.75869e-06	1.112	1.052	Cereibacter	sphaeroides	4.23664	4.47827	0.241633
Cetobacterium_somerae_NZ_CP092519.1.fa	2.97341	0.711715	2.78018e-06	0.688	0.672	Cetobacterium	somerae	4.32182	4.42472	0.1029
Chakrabartyella_piscis_NZ_CP092441.1.fa	3.4031	0.615859	4.36597e-06	0.812	0.792	Chakrabartyella	piscis	4.19101	4.29684	0.105834
Changchengzhania_lutea_NZ_CP039456.1.fa	4.13096	0.652036	1.70205e-06	1.008	0.988	Changchengzhania	lutea	4.09817	4.18113	0.082959
Changpingibacter_yushuensis_NZ_CP059492.1.fa	2.66158	0.422193	1.38882e-06	0.668	0.656	Changpingibacter	yushuensis	3.9844	4.05729	0.0728854
Chania_multitudinisentens_NZ_CP007044.2.fa	5.48818	0.491212	2.20617e-06	1.368	1.332	Chania	multitudinisentens	4.01183	4.12026	0.108428
Chenggangzhangella_methanolivorans_NZ_CP081869.1.fa	5.54251	0.318255	6.222e-06	1.308	1.24	Chenggangzhangella	methanolivorans	4.23739	4.46977	0.232373
Chitinibacter_bivalviorum_NZ_CP058627.1.fa	3.6778	0.494236	3.0894e-06	0.912	0.892	Chitinibacter	bivalviorum	4.03268	4.12309	0.0904187
Chitinibacter_fontanus_NZ_CP058952.1.fa	3.63498	0.497337	2.91278e-06	0.904	0.888	Chitinibacter	fontanus	4.021	4.09345	0.0724504
Chitinimonas_arctica_NZ_CP041730.1.fa	5.29248	0.392094	2.94789e-06	1.296	1.248	Chitinimonas	arctica	4.0837	4.24077	0.157066
Chitinolyticbacter_meiyuanensis_NZ_CP041335.1.fa	4.32596	0.3647	3.83777e-06	1.044	1.004	Chitinolyticbacter	meiyuanensis	4.14364	4.30873	0.165085
Chitinophaga_agri_NZ_CP048113.1.fa	7.96992	0.538148	1.54842e-06	1.984	1.928	Chitinophaga	agri	4.0171	4.13378	0.116679
Chitinophaga_caeni_NZ_CP023777.1.fa	5.27992	0.574603	1.84128e-06	1.312	1.28	Chitinophaga	caeni	4.02433	4.12494	0.100608
Chitinophaga_horti_NZ_CP107006.1.fa	6.30949	0.500641	1.72726e-06	1.584	1.532	Chitinophaga	horti	3.98326	4.11847	0.135202
Chitinophaga_oryzae_NZ_CP051205.1.fa	8.51125	0.490547	2.32169e-06	2.112	2.04	Chitinophaga	oryzae	4.02995	4.17218	0.142233
Chitinophaga_pendula_NZ_CP077769.1.fa	7.66344	0.524183	1.38693e-06	1.904	1.856	Chitinophaga	pendula	4.02492	4.12901	0.104093
Chitinophaga_pinensis_NC_013132.1.fa	9.12735	0.547729	1.54515e-06	2.272	2.204	Chitinophaga	pinensis	4.01732	4.14127	0.123946
Chitinophaga_sancti_NZ_CP140154.1.fa	8.49183	0.558008	1.65376e-06	2.108	2.052	Chitinophaga	sancti	4.02838	4.13832	0.109936
Chlamydia_abortus_NZ_LS450958.2.fa	1.14923	0.602182	1.50353e-06	0.288	0.292	Chlamydia	abortus	3.99038	3.93572	-0.0546628
Chlamydia_buteonis_NZ_CP050318.1.fa	1.16277	0.617021	1.56181e-06	0.292	0.292	Chlamydia	buteonis	3.98209	3.98209	0
Chlamydia_caviae_NC_003361.3.fa	1.18136	0.608144	1.75092e-06	0.296	0.296	Chlamydia	caviae	3.99108	3.99108	0
Chlamydia_crocodili_NZ_CP060791.1.fa	1.229	0.625719	1.66259e-06	0.308	0.308	Chlamydia	crocodili	3.99026	3.99026	0
Chlamydia_felis_NC_007899.1.fa	1.17379	0.606598	1.81507e-06	0.296	0.296	Chlamydia	felis	3.96551	3.96551	0
Chlamydia_gallinacea_NZ_CP015840.1.fa	1.0672	0.621017	1.69967e-06	0.268	0.268	Chlamydia	gallinacea	3.98209	3.98209	0
Chlamydia_muridarum_NC_002620.2.fa	1.08045	0.596938	2.26158e-06	0.272	0.272	Chlamydia	muridarum	3.97224	3.97224	0
Chlamydia_pecorum_NZ_CP080401.1.fa	1.11392	0.589487	2.58335e-06	0.28	0.28	Chlamydia	pecorum	3.97829	3.97829	0
Chlamydia_pneumoniae_NC_005043.1.fa	1.22593	0.594238	1.96448e-06	0.308	0.308	Chlamydia	pneumoniae	3.98029	3.98029	0
Chlamydia_poikilotherma_NZ_LS992154.1.fa	1.16266	0.625337	1.68655e-06	0.288	0.292	Chlamydia	poikilotherma	4.03701	3.98171	-0.0553016
Chlamydia_psittaci_NC_017287.1.fa	1.17922	0.609773	1.55858e-06	0.296	0.296	Chlamydia	psittaci	3.98385	3.98385	0
Chlamydia_serpentis_NZ_LT993738.1.fa	1.20614	0.625757	1.8489e-06	0.3	0.3	Chlamydia	serpentis	4.02047	4.02047	0
Chlamydia_trachomatis_NC_000117.1.fa	1.04252	0.586927	2.10792e-06	0.26	0.264	Chlamydia	trachomatis	4.00969	3.94894	-0.0607529
Chlamydiifrater_phoenicopteri_NZ_LR777658.1.fa	1.20188	0.597349	3.10401e-06	0.3	0.3	Chlamydiifrater	phoenicopteri	4.00627	4.00627	0
Chlamydiifrater_volucris_NZ_LR777654.1.fa	1.20367	0.596199	2.70548e-06	0.3	0.304	Chlamydiifrater	volucris	4.01223	3.95944	-0.0527925
Chloracidobacterium_sp._NZ_CP072646.1.fa	3.66223	0.373192	2.32335e-06	0.896	0.86	Chloracidobacterium	sp.	4.08731	4.25841	0.171097
Chloracidobacterium_thermophilum_NC_016024.1.fa	3.69537	0.386622	2.16956e-06	0.908	0.876	Chloracidobacterium	thermophilum	4.06979	4.21846	0.148668
Chloracidobacterium_validum_NZ_CP072648.1.fa	3.65914	0.401293	2.30267e-06	0.908	0.876	Chloracidobacterium	validum	4.02989	4.1771	0.147211
Chlorobaculum_limnaeum_NZ_CP017305.1.fa	2.79728	0.436119	2.78474e-06	0.688	0.672	Chlorobaculum	limnaeum	4.06581	4.16262	0.0968051
Chlorobaculum_parvum_NC_011027.1.fa	2.28925	0.442039	2.55968e-06	0.568	0.556	Chlorobaculum	parvum	4.03037	4.11736	0.0869864
Chlorobaculum_tepidum_NC_002932.3.fa	2.15495	0.4347	2.66823e-06	0.536	0.524	Chlorobaculum	tepidum	4.02043	4.1125	0.0920709
Chlorobium_limicola_NC_010803.1.fa	2.76318	0.486832	2.50896e-06	0.684	0.672	Chlorobium	limicola	4.03974	4.11188	0.0721382
Chlorobium_phaeobacteroides_NC_008639.1.fa	3.1339	0.516486	2.3967e-06	0.772	0.764	Chlorobium	phaeobacteroides	4.05946	4.10196	0.0425074
Chloroflexus_aggregans_NC_011831.1.fa	4.68493	0.435715	1.98798e-06	1.156	1.132	Chloroflexus	aggregans	4.05271	4.13863	0.0859231
Chloroflexus_aurantiacus_NC_010175.1.fa	5.25854	0.433028	1.77631e-06	1.3	1.26	Chloroflexus	aurantiacus	4.04503	4.17344	0.128414
Chloroherpeton_thalassium_NC_011026.1.fa	3.29346	0.549611	4.73337e-06	0.808	0.792	Chloroherpeton	thalassium	4.07606	4.15841	0.0823447
Chondrinema_litorale_NZ_CP111043.1.fa	10.1423	0.659067	1.66643e-06	2.46	2.38	Chondrinema	litorale	4.12289	4.26147	0.138584
Chondromyces_crocatus_NZ_CP012159.1.fa	11.3881	0.312909	3.2751e-06	2.688	2.576	Chondromyces	crocatus	4.23664	4.42085	0.184202
Chordicoccus_furentiruminis_NZ_CP048829.1.fa	3.26721	0.436182	3.22145e-06	0.8	0.784	Chordicoccus	furentiruminis	4.08401	4.16736	0.0833472
Christensenella_minuta_NZ_CP029256.1.fa	2.96929	0.485616	2.91766e-06	0.736	0.724	Christensenella	minuta	4.03436	4.10123	0.0668679
Christiangramia_flava_NZ_CP016359.1.fa	4.00787	0.578554	2.88853e-06	0.992	0.968	Christiangramia	flava	4.04019	4.14036	0.10017
Christiangramia_forsetii_NC_008571.1.fa	3.79847	0.633892	2.13388e-06	0.928	0.912	Christiangramia	forsetii	4.09318	4.16499	0.0718102
Christiangramia_fulva_NZ_CP028136.1.fa	4.38014	0.602952	3.12207e-06	1.076	1.052	Christiangramia	fulva	4.07076	4.16363	0.0928691
Christiangramia_salexigens_NZ_CP018153.1.fa	2.97889	0.618405	1.77371e-06	0.736	0.724	Christiangramia	salexigens	4.0474	4.11449	0.0670841
Chromobacterium_haemolyticum_NZ_AP019312.1.fa	5.30799	0.37426	3.99278e-06	1.284	1.232	Chromobacterium	haemolyticum	4.13395	4.30843	0.174485
Chromobacterium_paludis_NZ_CP043473.1.fa	4.27977	0.363697	4.65064e-06	1.024	0.984	Chromobacterium	paludis	4.17946	4.34936	0.169897
Chromobacterium_phragmitis_NZ_CP029495.1.fa	4.80715	0.36089	4.52883e-06	1.152	1.104	Chromobacterium	phragmitis	4.17287	4.3543	0.181429
Chromobacterium_rhizoryzae_NZ_CP066126.1.fa	5.33404	0.359501	4.69493e-06	1.272	1.216	Chromobacterium	rhizoryzae	4.19343	4.38655	0.193118
Chromobacterium_vaccinii_NZ_CP017707.1.fa	5.04123	0.357276	4.72955e-06	1.2	1.148	Chromobacterium	vaccinii	4.20102	4.39132	0.19029
Chromobacterium_violaceum_NZ_CP069587.1.fa	4.80804	0.35107	4.81847e-06	1.144	1.092	Chromobacterium	violaceum	4.20283	4.40297	0.200135
Chromohalobacter_salexigens_NC_007963.1.fa	3.69665	0.360881	2.90239e-06	0.9	0.864	Chromohalobacter	salexigens	4.10739	4.27853	0.171141
Chroococcidiopsis_thermalis_NC_019695.1.fa	6.6894	0.555253	1.41169e-06	1.672	1.608	Chroococcidiopsis	thermalis	4.00084	4.16007	0.159237
Chryseobacterium_arthrosphaerae_NZ_CP073074.1.fa	5.4474	0.620791	2.9864e-06	1.332	1.292	Chryseobacterium	arthrosphaerae	4.08964	4.21625	0.126614
Chryseobacterium_balustinum_NZ_CP033934.1.fa	4.97409	0.662642	3.40853e-06	1.196	1.168	Chryseobacterium	balustinum	4.15894	4.25864	0.0997006
Chryseobacterium_bernardetii_NZ_CP033932.1.fa	5.31863	0.636755	2.58883e-06	1.296	1.26	Chryseobacterium	bernardetii	4.10388	4.22113	0.117254
Chryseobacterium_camelliae_NZ_CP022986.1.fa	4.37635	0.581852	2.81949e-06	1.08	1.056	Chryseobacterium	camelliae	4.05218	4.14427	0.0920949
Chryseobacterium_capnotolerans_NZ_CP065589.1.fa	5.35726	0.644944	2.58396e-06	1.3	1.268	Chryseobacterium	capnotolerans	4.12097	4.22497	0.103999
Chryseobacterium_carnipullorum_NZ_CP033920.1.fa	5.45907	0.628803	2.85413e-06	1.332	1.3	Chryseobacterium	carnipullorum	4.0984	4.19928	0.100884
Chryseobacterium_faecale_NZ_CP087583.1.fa	2.65849	0.603154	3.4858e-06	0.656	0.644	Chryseobacterium	faecale	4.05258	4.12809	0.0755138
Chryseobacterium_gallinarum_NZ_CP050995.1.fa	4.33894	0.629557	2.81024e-06	1.06	1.032	Chryseobacterium	gallinarum	4.09334	4.2044	0.11106
Chryseobacterium_gambrini_NZ_CP115857.1.fa	4.51062	0.639842	3.90923e-06	1.088	1.06	Chryseobacterium	gambrini	4.14579	4.2553	0.109511
Chryseobacterium_glaciei_NZ_CP015199.1.fa	4.87165	0.659185	2.94702e-06	1.176	1.148	Chryseobacterium	glaciei	4.14256	4.2436	0.101038
Chryseobacterium_indoltheticum_NZ_CP033929.1.fa	4.25389	0.657234	3.38549e-06	1.028	1	Chryseobacterium	indoltheticum	4.13803	4.25389	0.115865
Chryseobacterium_joostei_NZ_CP033926.1.fa	4.89062	0.645526	2.50704e-06	1.188	1.16	Chryseobacterium	joostei	4.11668	4.21605	0.0993682
Chryseobacterium_lactis_NZ_CP033924.1.fa	5.61821	0.638657	2.55071e-06	1.368	1.336	Chryseobacterium	lactis	4.10688	4.20525	0.0983684
Chryseobacterium_nakagawai_NZ_LR134386.1.fa	5.6025	0.646047	2.48191e-06	1.36	1.328	Chryseobacterium	nakagawai	4.11949	4.21875	0.0992647
Chryseobacterium_nepalense_NZ_CP096203.1.fa	3.98921	0.630786	3.21596e-06	0.972	0.948	Chryseobacterium	nepalense	4.10413	4.20803	0.103902
Chryseobacterium_oryzae_NZ_CP094529.1.fa	3.23871	0.659646	3.55872e-06	0.78	0.764	Chryseobacterium	oryzae	4.15219	4.23915	0.0869569
Chryseobacterium_paludis_NZ_CP099966.1.fa	5.05039	0.655802	2.31336e-06	1.228	1.196	Chryseobacterium	paludis	4.1127	4.22273	0.110039
Chryseobacterium_piperi_NZ_CP023049.2.fa	4.50195	0.647223	2.32374e-06	1.092	1.068	Chryseobacterium	piperi	4.12266	4.21531	0.0926442
Chryseobacterium_salivictor_NZ_CP037954.1.fa	3.13945	0.624779	4.10245e-06	0.764	0.752	Chryseobacterium	salivictor	4.10923	4.1748	0.0655728
Chryseobacterium_shandongense_NZ_CP033914.1.fa	4.39095	0.631152	3.01308e-06	1.072	1.048	Chryseobacterium	shandongense	4.09604	4.18984	0.0938023
Chryseobacterium_suipulveris_NZ_CP094532.1.fa	3.03798	0.601116	4.41257e-06	0.74	0.728	Chryseobacterium	suipulveris	4.10538	4.17305	0.0676711
Chryseobacterium_taihuense_NZ_LR215974.1.fa	3.68567	0.646554	3.45064e-06	0.892	0.872	Chryseobacterium	taihuense	4.13192	4.22669	0.0947687
Chryseobacterium_taklimakanense_NZ_CP034173.1.fa	2.53879	0.593071	4.02106e-06	0.628	0.616	Chryseobacterium	taklimakanense	4.04266	4.12141	0.0787531
Chryseolinea_soli_NZ_CP032382.1.fa	8.24139	0.491287	1.97782e-06	2.068	1.992	Chryseolinea	soli	3.9852	4.13724	0.152046
Ciceribacter_thiooxidans_NZ_CP059896.1.fa	5.04339	0.372035	3.70513e-06	1.236	1.18	Ciceribacter	thiooxidans	4.08041	4.27406	0.193647
Citrifermentans_bemidjiense_NC_011146.1.fa	4.61515	0.397333	1.52082e-06	1.144	1.1	Citrifermentans	bemidjiense	4.03422	4.19559	0.161369
Citrifermentans_bremense_NZ_AP023213.1.fa	4.45849	0.394643	1.57133e-06	1.104	1.06	Citrifermentans	bremense	4.03849	4.20612	0.167635
Citrobacter_amalonaticus_NZ_CP014070.2.fa	5.08404	0.46879	2.13814e-06	1.272	1.232	Citrobacter	amalonaticus	3.99689	4.12666	0.129769
Citrobacter_arsenatis_NZ_CP037864.1.fa	5.37023	0.480656	2.01422e-06	1.344	1.304	Citrobacter	arsenatis	3.99571	4.11827	0.122568
Citrobacter_braakii_NZ_CP045771.1.fa	4.91749	0.479538	2.06823e-06	1.232	1.196	Citrobacter	braakii	3.99147	4.11161	0.120145
Citrobacter_freundii_NZ_LR890181.1.fa	5.17109	0.482833	1.92143e-06	1.3	1.256	Citrobacter	freundii	3.97776	4.11711	0.139348
Citrobacter_koseri_NC_009792.1.fa	4.73536	0.461726	2.57874e-06	1.18	1.14	Citrobacter	koseri	4.01302	4.15382	0.140808
Citrobacter_pasteurii_NZ_CP077262.1.fa	5.02132	0.481587	1.98161e-06	1.26	1.22	Citrobacter	pasteurii	3.98517	4.11584	0.130661
Citrobacter_portucalensis_NZ_CP092466.1.fa	5.35866	0.481209	1.95274e-06	1.344	1.3	Citrobacter	portucalensis	3.9871	4.12205	0.134948
Citrobacter_rodentium_NZ_CP082833.1.fa	5.38114	0.453726	2.82888e-06	1.332	1.288	Citrobacter	rodentium	4.03989	4.1779	0.138009
Citrobacter_sedlakii_NZ_CP071070.1.fa	4.96724	0.45653	2.44546e-06	1.236	1.196	Citrobacter	sedlakii	4.0188	4.15321	0.134408
Citrobacter_tructae_NZ_CP038469.1.fa	4.94657	0.480485	1.96191e-06	1.24	1.204	Citrobacter	tructae	3.98917	4.10845	0.119277
Citrobacter_werkmanii_NZ_CP044101.1.fa	5.0493	0.477458	2.11147e-06	1.264	1.224	Citrobacter	werkmanii	3.9947	4.12525	0.130546
Claveliimonas_bilis_NZ_AP027743.1.fa	3.14366	0.558603	2.99597e-06	0.776	0.76	Claveliimonas	bilis	4.05111	4.13639	0.0852865
Clavibacter_californiensis_NZ_CP040792.1.fa	3.24349	0.272206	6.43346e-06	0.74	0.7	Clavibacter	californiensis	4.38309	4.63356	0.250463
Clavibacter_capsici_NZ_CP048047.1.fa	3.19225	0.267221	6.55177e-06	0.724	0.684	Clavibacter	capsici	4.40919	4.66703	0.257847
Clavibacter_michiganensis_NZ_CP033724.1.fa	3.36555	0.274121	6.3395e-06	0.768	0.728	Clavibacter	michiganensis	4.38223	4.62301	0.240782
Clavibacter_nebraskensis_NZ_CP086346.1.fa	3.14211	0.271525	6.45407e-06	0.712	0.676	Clavibacter	nebraskensis	4.41308	4.64809	0.235016
Clavibacter_phaseoli_NZ_CP040786.1.fa	3.22675	0.265795	6.99002e-06	0.728	0.688	Clavibacter	phaseoli	4.43235	4.69004	0.257695
Clavibacter_sepedonicus,_NC_010407.1.fa	3.40379	0.276226	5.86617e-06	0.776	0.736	Clavibacter	sepedonicus,	4.38633	4.62471	0.238387
Clavibacter_zhangzhiyongii_NZ_CP061274.1.fa	3.09834	0.263463	6.84227e-06	0.7	0.66	Clavibacter	zhangzhiyongii	4.4262	4.69445	0.268255
Cloacibacillus_porcorum_NZ_CP016757.1.fa	3.58519	0.451612	2.62299e-06	0.892	0.868	Cloacibacillus	porcorum	4.01927	4.1304	0.111132
Cloacibacterium_caeni_NZ_OU015321.1.fa	2.71892	0.669123	4.53115e-06	0.652	0.636	Cloacibacterium	caeni	4.17012	4.27503	0.104909
Cloacibacterium_normanense_NZ_CP034157.1.fa	2.75956	0.669395	4.48612e-06	0.66	0.644	Cloacibacterium	normanense	4.18115	4.28503	0.10388
Clostridioides_difficile_NZ_CP076401.1.fa	4.09589	0.714833	1.20837e-06	0.948	0.928	Clostridioides	difficile	4.32056	4.41367	0.0931155
Clostridium_aceticum_NZ_CP009687.1.fa	4.20704	0.647161	1.57464e-06	1.02	1	Clostridium	aceticum	4.12455	4.20704	0.082491
Clostridium_acetobutylicum_NC_015687.1.fa	4.14558	0.690869	1.33218e-06	0.98	0.96	Clostridium	acetobutylicum	4.23018	4.31831	0.0881288
Clostridium_argentinense_NZ_CP014176.1.fa	4.80306	0.712137	1.19283e-06	1.12	1.092	Clostridium	argentinense	4.28845	4.39841	0.10996
Clostridium_asparagiforme_NZ_CP102272.1.fa	6.35328	0.444884	2.14094e-06	1.572	1.508	Clostridium	asparagiforme	4.04153	4.21305	0.171524
Clostridium_autoethanogenum_NZ_CP012395.1.fa	4.35245	0.689079	1.51051e-06	1.032	1.008	Clostridium	autoethanogenum	4.21749	4.31791	0.100416
Clostridium_baratii_NZ_CP014204.2.fa	3.21172	0.717263	1.33355e-06	0.744	0.724	Clostridium	baratii	4.31683	4.43608	0.119249
Clostridium_beijerinckii_NZ_CP073653.1.fa	5.95025	0.701298	1.00161e-06	1.4	1.368	Clostridium	beijerinckii	4.25018	4.3496	0.0994194
Clostridium_bornimense_NZ_HG917868.1.fa	3.61702	0.705496	1.16124e-06	0.844	0.828	Clostridium	bornimense	4.28557	4.36838	0.0828129
Clostridium_botulinum_NC_009495.1.fa	3.90326	0.717613	1.68416e-06	0.904	0.884	Clostridium	botulinum	4.31777	4.41545	0.097687
Clostridium_butyricum_NZ_CP013239.1.fa	4.63991	0.713066	1.18692e-06	1.08	1.052	Clostridium	butyricum	4.29621	4.41056	0.114348
Clostridium_cadaveris_NZ_CP076620.1.fa	3.62578	0.682889	1.58273e-06	0.86	0.844	Clostridium	cadaveris	4.21602	4.29595	0.0799246
Clostridium_carboxidivorans_NZ_CP011803.1.fa	5.75278	0.700691	1.48417e-06	1.352	1.316	Clostridium	carboxidivorans	4.25501	4.37141	0.116399
Clostridium_cellulovorans_NC_014393.1.fa	5.26222	0.687906	1.07983e-06	1.248	1.22	Clostridium	cellulovorans	4.21652	4.3133	0.0967726
Clostridium_chauvoei_NZ_CP018630.1.fa	2.88957	0.717148	1.35469e-06	0.664	0.652	Clostridium	chauvoei	4.35176	4.43186	0.0800938
Clostridium_cochlearium_NZ_LT906477.1.fa	2.43542	0.713494	1.87162e-06	0.564	0.552	Clostridium	cochlearium	4.31812	4.41199	0.0938722
Clostridium_colinum_NZ_OW712331.1.fa	2.03556	0.741601	2.51571e-06	0.46	0.452	Clostridium	colinum	4.42513	4.50345	0.0783209
Clostridium_diolis_NZ_CP043998.1.fa	5.94081	0.700824	1.01987e-06	1.4	1.364	Clostridium	diolis	4.24344	4.35543	0.111997
Clostridium_drakei_NZ_CP020953.1.fa	5.69524	0.703276	1.41343e-06	1.336	1.3	Clostridium	drakei	4.2629	4.38095	0.11805
Clostridium_estertheticum_NZ_CP077615.1.fa	4.94291	0.690633	8.33234e-07	1.168	1.152	Clostridium	estertheticum	4.23194	4.29072	0.058777
Clostridium_felsineum_NZ_CP096980.1.fa	5.24219	0.699292	1.34128e-06	1.228	1.204	Clostridium	felsineum	4.26888	4.35398	0.085094
Clostridium_fermenticellae_NZ_CP032416.1.fa	2.81996	0.690176	1.22429e-06	0.668	0.656	Clostridium	fermenticellae	4.2215	4.29872	0.0772225
Clostridium_formicaceticum_NZ_CP020559.1.fa	4.58673	0.644747	1.7273e-06	1.108	1.088	Clostridium	formicaceticum	4.13965	4.21574	0.0760965
Clostridium_gasigenes_NZ_CP071376.1.fa	4.13226	0.709793	1.09539e-06	0.96	0.944	Clostridium	gasigenes	4.30444	4.37739	0.0729566
Clostridium_gelidum_NZ_AP024849.1.fa	6.04143	0.709609	1.04788e-06	1.412	1.376	Clostridium	gelidum	4.27863	4.39057	0.111941
Clostridium_hylemonae_NZ_AP025566.1.fa	3.92204	0.510577	2.20068e-06	0.976	0.952	Clostridium	hylemonae	4.01848	4.11979	0.101306
Clostridium_innocuum_NZ_CP048838.1.fa	4.71891	0.563755	2.6096e-06	1.164	1.132	Clostridium	innocuum	4.05405	4.16865	0.114602
Clostridium_isatidis_NZ_CP016786.1.fa	2.86993	0.710879	1.73113e-06	0.664	0.652	Clostridium	isatidis	4.32218	4.40173	0.0795494
Clostridium_kluyveri_NC_011837.1.fa	3.9553	0.679857	1.65145e-06	0.94	0.924	Clostridium	kluyveri	4.20777	4.28063	0.0728617
Clostridium_ljungdahlii_NC_014328.1.fa	4.63007	0.688941	1.49574e-06	1.096	1.072	Clostridium	ljungdahlii	4.22452	4.3191	0.0945787
Clostridium_manihotivorum_NZ_CP025746.1.fa	6.36433	0.680234	1.2745e-06	1.516	1.48	Clostridium	manihotivorum	4.19811	4.30022	0.102116
Clostridium_novyi_NZ_CP029458.1.fa	2.49908	0.7221	1.2373e-06	0.572	0.568	Clostridium	novyi	4.36902	4.39979	0.0307678
Clostridium_pasteurianum_NZ_CP013019.1.fa	4.35186	0.700646	1.38418e-06	1.02	0.996	Clostridium	pasteurianum	4.26653	4.36934	0.102808
Clostridium_perfringens_NZ_CP075979.1.fa	3.27542	0.715589	1.70578e-06	0.756	0.74	Clostridium	perfringens	4.33257	4.42624	0.0936771
Clostridium_saccharobutylicum_NC_022571.1.fa	5.10781	0.713376	9.87314e-07	1.188	1.16	Clostridium	saccharobutylicum	4.2995	4.40328	0.103781
Clostridium_saccharolyticum_NC_014376.1.fa	4.66287	0.549953	2.70159e-06	1.156	1.124	Clostridium	saccharolyticum	4.03362	4.14846	0.114836
Clostridium_saccharoperbutylacetonicum_NC_020291.1.fa	6.66645	0.704622	1.16946e-06	1.564	1.52	Clostridium	saccharoperbutylacetonicum	4.26244	4.38582	0.123386
Clostridium_scatologenes_NZ_CP009933.1.fa	5.74941	0.703929	1.42472e-06	1.348	1.312	Clostridium	scatologenes	4.26514	4.38217	0.117031
Clostridium_scindens_NZ_AP024846.1.fa	3.31559	0.534821	2.20122e-06	0.828	0.808	Clostridium	scindens	4.00434	4.10345	0.0991172
Clostridium_septicum_NZ_CP023671.1.fa	3.40472	0.721529	1.28191e-06	0.78	0.764	Clostridium	septicum	4.36503	4.45644	0.0914141
Clostridium_taeniosporum_NZ_CP017253.2.fa	3.50351	0.734464	1.1164e-06	0.804	0.784	Clostridium	taeniosporum	4.3576	4.46876	0.111163
Clostridium_tagluense_NZ_CP086155.1.fa	5.45059	0.688315	1.13094e-06	1.292	1.268	Clostridium	tagluense	4.21872	4.29857	0.0798496
Clostridium_tetani_NC_004557.1.fa	2.87333	0.713595	1.75761e-06	0.668	0.656	Clostridium	tetani	4.30139	4.38008	0.078684
Clostridium_thermarum_NZ_CP040924.1.fa	3.80521	0.631599	1.41619e-06	0.928	0.912	Clostridium	thermarum	4.10044	4.17238	0.0719376
Clostridium_tyrobutyricum_NZ_CP014170.1.fa	3.13444	0.689885	1.58011e-06	0.74	0.728	Clostridium	tyrobutyricum	4.23573	4.30555	0.0698197
Cnuibacter_physcomitrellae_NZ_CP020715.1.fa	4.35165	0.292135	5.24834e-06	1.012	0.96	Cnuibacter	physcomitrellae	4.30005	4.53297	0.232919
Cognaticolwellia_beringensis_NZ_CP020465.1.fa	4.66127	0.614974	1.50068e-06	1.152	1.124	Cognaticolwellia	beringensis	4.04624	4.14704	0.100796
Cohnella_abietis_NZ_AP019400.1.fa	7.05903	0.551653	9.177e-07	1.768	1.732	Cohnella	abietis	3.99266	4.07565	0.0829884
Cohnella_candidum_NZ_CP033433.1.fa	5.28905	0.429816	3.01145e-06	1.308	1.264	Cohnella	candidum	4.04362	4.18438	0.140759
Cohnella_cholangitidis_NZ_CP041969.1.fa	6.40885	0.487636	2.47221e-06	1.604	1.552	Cohnella	cholangitidis	3.99554	4.12941	0.133871
Cohnella_herbarum_NZ_CP051680.1.fa	8.52279	0.494465	2.35492e-06	2.132	2.064	Cohnella	herbarum	3.99756	4.12926	0.131702
Collimonas_arenae_NZ_CP013235.1.fa	4.70938	0.432237	3.4891e-06	1.164	1.128	Collimonas	arenae	4.04586	4.17498	0.129123
Collimonas_fungivorans_NZ_CP013232.1.fa	5.59973	0.410104	4.03534e-06	1.364	1.316	Collimonas	fungivorans	4.10537	4.25511	0.14974
Collimonas_pratensis_NZ_CP013236.1.fa	5.5859	0.410049	4.07836e-06	1.364	1.316	Collimonas	pratensis	4.09523	4.2446	0.14937
Collinsella_aerofaciens_NZ_CP024160.1.fa	2.30635	0.398751	2.07852e-06	0.568	0.56	Collinsella	aerofaciens	4.06048	4.11848	0.0580068
Collinsella_stercoris_NZ_CP085935.1.fa	2.46075	0.366494	2.59475e-06	0.6	0.584	Collinsella	stercoris	4.10125	4.21361	0.112363
Colwellia_psychrerythraea_NC_003910.7.fa	5.37318	0.619946	1.24902e-06	1.328	1.292	Colwellia	psychrerythraea	4.04607	4.15881	0.112739
Comamonas_antarctica_NZ_CP054840.1.fa	5.02544	0.336936	5.15752e-06	1.184	1.132	Comamonas	antarctica	4.24446	4.43943	0.194975
Comamonas_aquatica_NZ_CP072916.1.fa	3.96919	0.355183	3.87008e-06	0.944	0.912	Comamonas	aquatica	4.20465	4.35218	0.147532
Comamonas_flocculans_NZ_CP042344.1.fa	3.33344	0.322141	5.10284e-06	0.788	0.748	Comamonas	flocculans	4.23025	4.45647	0.226217
Comamonas_fluminis_NZ_CP066783.1.fa	4.90888	0.402701	3.93439e-06	1.192	1.152	Comamonas	fluminis	4.11819	4.26118	0.142993
Comamonas_kerstersii_NZ_CP020121.1.fa	3.54792	0.403684	4.35604e-06	0.864	0.836	Comamonas	kerstersii	4.10639	4.24392	0.137535
Comamonas_odontotermitis_NZ_CP083451.1.fa	4.83245	0.390478	3.4927e-06	1.18	1.14	Comamonas	odontotermitis	4.0953	4.23899	0.143695
Comamonas_serinivorans_NZ_CP021455.1.fa	4.52291	0.320728	4.14635e-06	1.068	1.016	Comamonas	serinivorans	4.23493	4.45168	0.216749
Comamonas_terrigena_NZ_AP019749.1.fa	4.67301	0.349892	4.16243e-06	1.116	1.068	Comamonas	terrigena	4.18728	4.37548	0.188193
Comamonas_thiooxydans_NZ_AP025193.1.fa	5.6201	0.387697	3.21652e-06	1.368	1.32	Comamonas	thiooxydans	4.10826	4.25765	0.149391
Commensalibacter_melissae_NZ_CP033087.1.fa	2.02383	0.621727	2.77907e-06	0.496	0.492	Commensalibacter	melissae	4.0803	4.11348	0.0331732
Companilactobacillus_alimentarius_NZ_CP018867.1.fa	2.40192	0.645009	1.47152e-06	0.588	0.58	Companilactobacillus	alimentarius	4.0849	4.14124	0.0563434
Companilactobacillus_allii_NZ_CP019323.1.fa	2.53418	0.646334	1.15273e-06	0.624	0.612	Companilactobacillus	allii	4.06119	4.14082	0.0796311
Companilactobacillus_crustorum_NZ_CP017996.1.fa	2.31648	0.649194	1.41546e-06	0.568	0.56	Companilactobacillus	crustorum	4.07831	4.13657	0.0582616
Companilactobacillus_farciminis_NZ_CP017702.1.fa	2.55184	0.635636	1.76545e-06	0.628	0.616	Companilactobacillus	farciminis	4.06344	4.1426	0.0791579
Companilactobacillus_futsaii_NZ_CP040736.1.fa	2.64877	0.64235	1.68375e-06	0.64	0.636	Companilactobacillus	futsaii	4.1387	4.16473	0.0260296
Companilactobacillus_ginsenosidimutans_NZ_CP012034.1.fa	2.59056	0.632929	1.51815e-06	0.636	0.628	Companilactobacillus	ginsenosidimutans	4.07321	4.1251	0.051888
Companilactobacillus_heilongjiangensis_NZ_CP012559.1.fa	2.79055	0.625124	1.41466e-06	0.688	0.672	Companilactobacillus	heilongjiangensis	4.05603	4.1526	0.0965722
Companilactobacillus_pabuli_NZ_CP049366.1.fa	2.49714	0.642612	1.74904e-06	0.612	0.6	Companilactobacillus	pabuli	4.08029	4.1619	0.0816059
Companilactobacillus_zhachilii_NZ_CP031933.2.fa	2.71497	0.637189	1.48387e-06	0.668	0.652	Companilactobacillus	zhachilii	4.06433	4.16406	0.0997381
Conchiformibius_steedae_NZ_CP059563.1.fa	2.20512	0.493467	5.31274e-06	0.532	0.516	Conchiformibius	steedae	4.14496	4.27349	0.128526
Conexibacter_woesei_NC_013739.1.fa	6.35937	0.272666	1.03151e-05	1.436	1.348	Conexibacter	woesei	4.42853	4.71763	0.289103
Constantimarinum_furrinae_NZ_CP052909.1.fa	2.9873	0.596221	1.48068e-06	0.744	0.732	Constantimarinum	furrinae	4.01519	4.08101	0.0658228
Coprobacter_secundus_NZ_AP023322.1.fa	4.17147	0.615619	1.4953e-06	1.028	1.008	Coprobacter	secundus	4.05785	4.13836	0.0805129
Coprococcus_comes_NZ_CP070062.1.fa	3.37307	0.574776	2.73181e-06	0.828	0.816	Coprococcus	comes	4.07376	4.13366	0.0599082
Coprococcus_eutactus_NZ_CP085930.1.fa	3.11334	0.569042	1.8377e-06	0.772	0.76	Coprococcus	eutactus	4.03282	4.0965	0.0636762
Coprothermobacter_proteolyticus_NC_011295.1.fa	1.42491	0.552299	1.56203e-06	0.36	0.36	Coprothermobacter	proteolyticus	3.95808	3.95808	0
Coraliomargarita_akajimensis_NC_014008.1.fa	3.75077	0.463982	1.27182e-06	0.948	0.928	Coraliomargarita	akajimensis	3.95651	4.04178	0.0852696
Corallococcus_coralloides_NC_017030.1.fa	10.0806	0.301031	2.98317e-06	2.36	2.228	Corallococcus	coralloides	4.27144	4.52451	0.253066
Corallococcus_macrosporus_NZ_CP022203.1.fa	8.97351	0.293796	2.98964e-06	2.096	1.976	Corallococcus	macrosporus	4.28125	4.54125	0.259995
Coriobacterium_glomerans_NC_015389.1.fa	2.11568	0.396065	3.74182e-06	0.52	0.512	Coriobacterium	glomerans	4.06862	4.13219	0.0635721
Corynebacterium_accolens_NZ_CP046605.1.fa	2.46563	0.404404	1.6197e-06	0.612	0.6	Corynebacterium	accolens	4.02881	4.10938	0.0805761
Corynebacterium_afermentans_NZ_CP046530.1.fa	2.3538	0.348215	2.19714e-06	0.572	0.552	Corynebacterium	afermentans	4.11503	4.26413	0.149095
Corynebacterium_ammoniagenes_NZ_LR698967.1.fa	2.79019	0.444572	1.42022e-06	0.704	0.688	Corynebacterium	ammoniagenes	3.96334	4.05551	0.0921707
Corynebacterium_amycolatum_NZ_CP068168.1.fa	2.47612	0.413825	1.25941e-06	0.62	0.608	Corynebacterium	amycolatum	3.99374	4.07257	0.0788239
Corynebacterium_anserum_NZ_CP046883.1.fa	2.20866	0.448054	8.27113e-07	0.56	0.556	Corynebacterium	anserum	3.94404	3.97241	0.0283744
Corynebacterium_appendicis_NZ_CP046976.1.fa	2.28444	0.358015	2.3082e-06	0.56	0.54	Corynebacterium	appendicis	4.07936	4.23044	0.151087
Corynebacterium_aquatimens_NZ_CP046980.1.fa	2.5244	0.390226	1.46376e-06	0.628	0.612	Corynebacterium	aquatimens	4.01975	4.12484	0.105091
Corynebacterium_aquilae_NZ_CP009245.1.fa	2.92644	0.39083	1.78129e-06	0.716	0.7	Corynebacterium	aquilae	4.08721	4.18063	0.0934219
Corynebacterium_argentoratense_NC_022198.1.fa	2.0319	0.410975	1.17636e-06	0.508	0.5	Corynebacterium	argentoratense	3.9998	4.0638	0.0639969
Corynebacterium_atrinae_NZ_CP046977.1.fa	2.80919	0.374697	1.35909e-06	0.696	0.676	Corynebacterium	atrinae	4.03619	4.15561	0.119414
Corynebacterium_atypicum_NZ_CP008944.1.fa	2.35945	0.346411	1.69386e-06	0.58	0.56	Corynebacterium	atypicum	4.06802	4.2133	0.145286
Corynebacterium_aurimucosum_NC_012590.1.fa	2.81923	0.394412	1.22368e-06	0.704	0.684	Corynebacterium	aurimucosum	4.00459	4.12168	0.117093
Corynebacterium_auris_NZ_CP047047.1.fa	2.43961	0.330169	2.00223e-06	0.652	0.64	Corynebacterium	auris	3.74173	3.81189	0.0701575
Corynebacterium_auriscanis_NZ_CP047046.1.fa	2.59917	0.415107	1.05413e-06	0.592	0.568	Corynebacterium	auriscanis	4.39049	4.576	0.185514
Corynebacterium_callunae_NC_020506.1.fa	2.92868	0.475484	1.60594e-06	0.736	0.724	Corynebacterium	callunae	3.97918	4.04514	0.0659533
Corynebacterium_camporealensis_NZ_CP011311.1.fa	2.45181	0.405889	1.51135e-06	0.612	0.596	Corynebacterium	camporealensis	4.00623	4.11378	0.10755
Corynebacterium_canis_NZ_CP047080.1.fa	3.04531	0.399361	1.821e-06	0.756	0.732	Corynebacterium	canis	4.02819	4.16026	0.132072
Corynebacterium_casei_NZ_CP004350.1.fa	3.13221	0.443155	1.44581e-06	0.784	0.768	Corynebacterium	casei	3.99517	4.0784	0.0832326
Corynebacterium_choanae_NZ_CP033896.1.fa	2.98677	0.429628	2.21736e-06	0.748	0.728	Corynebacterium	choanae	3.99301	4.10271	0.109698
Corynebacterium_comes_NZ_CP046453.1.fa	2.88727	0.336979	2.15622e-06	0.696	0.668	Corynebacterium	comes	4.14838	4.32226	0.173884
Corynebacterium_confusum_NZ_CP047202.1.fa	2.48533	0.349056	1.68115e-06	0.608	0.584	Corynebacterium	confusum	4.08771	4.2557	0.167988
Corynebacterium_crudilactis_NZ_CP015622.1.fa	3.21729	0.482519	1.49182e-06	0.808	0.796	Corynebacterium	crudilactis	3.98179	4.04182	0.0600271
Corynebacterium_cyclohexanicum_NZ_AP024525.1.fa	4.41357	0.296552	2.89725e-06	1.044	0.992	Corynebacterium	cyclohexanicum	4.22756	4.44916	0.221606
Corynebacterium_cystitidis_NZ_LT906473.1.fa	3.01157	0.430705	1.052e-06	0.76	0.744	Corynebacterium	cystitidis	3.96259	4.04781	0.085217
Corynebacterium_deserti_NZ_CP009220.1.fa	3.03389	0.447489	1.30843e-06	0.764	0.748	Corynebacterium	deserti	3.97106	4.056	0.0849425
Corynebacterium_diphtheriae_NZ_CP025209.1.fa	2.4069	0.464849	1.06682e-06	0.608	0.6	Corynebacterium	diphtheriae	3.95872	4.0115	0.0527829
Corynebacterium_doosanense_NZ_CP006764.1.fa	2.699	0.332174	2.05364e-06	0.652	0.624	Corynebacterium	doosanense	4.13957	4.32532	0.18575
Corynebacterium_durum_NZ_CP047200.1.fa	2.78686	0.428481	1.2208e-06	0.7	0.688	Corynebacterium	durum	3.98123	4.05067	0.06944
Corynebacterium_efficiens_NC_004369.1.fa	3.2195	0.370262	2.28382e-06	0.788	0.756	Corynebacterium	efficiens	4.08566	4.2586	0.172938
Corynebacterium_endometrii_NZ_CP039247.1.fa	2.47706	0.390681	1.33202e-06	0.62	0.604	Corynebacterium	endometrii	3.99526	4.10109	0.105835
Corynebacterium_epidermidicanis_NZ_CP011541.1.fa	2.69207	0.419393	1.21725e-06	0.68	0.664	Corynebacterium	epidermidicanis	3.95893	4.05432	0.0953958
Corynebacterium_faecale_NZ_CP047204.1.fa	3.14706	0.401052	2.03912e-06	0.78	0.756	Corynebacterium	faecale	4.03469	4.16278	0.128085
Corynebacterium_falsenii_NZ_CP083647.1.fa	2.56189	0.369213	1.53517e-06	0.632	0.612	Corynebacterium	falsenii	4.05362	4.18609	0.132471
Corynebacterium_felinum_NZ_CP047209.1.fa	3.23603	0.461284	1.61714e-06	0.804	0.792	Corynebacterium	felinum	4.02491	4.0859	0.0609835
Corynebacterium_flavescens_NZ_CP009246.1.fa	2.75865	0.400835	1.08885e-06	0.688	0.672	Corynebacterium	flavescens	4.00967	4.10513	0.0954682
Corynebacterium_fournieri_NZ_CP047210.1.fa	2.3896	0.348887	2.18409e-06	0.584	0.56	Corynebacterium	fournieri	4.09178	4.26714	0.175362
Corynebacterium_frankenforstense_NZ_CP009247.1.fa	2.60415	0.284934	3.78859e-06	0.6	0.568	Corynebacterium	frankenforstense	4.34025	4.58477	0.244521
Corynebacterium_freiburgense_NZ_CP047355.1.fa	2.96229	0.500646	1.30526e-06	0.748	0.736	Corynebacterium	freiburgense	3.96028	4.02485	0.0645698
Corynebacterium_freneyi_NZ_CP077258.1.fa	2.88181	0.311458	3.91274e-06	0.68	0.648	Corynebacterium	freneyi	4.23796	4.44724	0.209282
Corynebacterium_gerontici_NZ_CP033897.1.fa	2.26321	0.414624	1.78289e-06	0.568	0.556	Corynebacterium	gerontici	3.98452	4.07052	0.0859969
Corynebacterium_glaucum_NZ_CP019688.1.fa	2.51866	0.370257	2.05572e-06	0.624	0.604	Corynebacterium	glaucum	4.03631	4.16997	0.133653
Corynebacterium_glucuronolyticum_NZ_CP068162.1.fa	2.9419	0.412059	9.47483e-07	0.736	0.72	Corynebacterium	glucuronolyticum	3.99715	4.08597	0.0888255
Corynebacterium_glutamicum_NC_021352.1.fa	3.35062	0.460678	1.45806e-06	0.844	0.824	Corynebacterium	glutamicum	3.96993	4.06629	0.0963575
Corynebacterium_glyciniphilum_NZ_CP006842.1.fa	3.56822	0.352494	2.46574e-06	0.872	0.84	Corynebacterium	glyciniphilum	4.092	4.24788	0.155886
Corynebacterium_gottingense_NZ_CP047454.1.fa	2.61281	0.346377	2.12748e-06	0.636	0.612	Corynebacterium	gottingense	4.10819	4.2693	0.161106
Corynebacterium_guangdongense_NZ_CP047654.1.fa	2.80678	0.3203	2.66008e-06	0.668	0.64	Corynebacterium	guangdongense	4.20177	4.38559	0.183827
Corynebacterium_halotolerans_NC_020302.1.fa	3.22201	0.316958	2.36564e-06	0.768	0.732	Corynebacterium	halotolerans	4.19533	4.40165	0.206327
Corynebacterium_hansenii_NZ_CP047211.1.fa	3.09802	0.29863	3.76496e-06	0.724	0.688	Corynebacterium	hansenii	4.27903	4.50294	0.223903
Corynebacterium_heidelbergense_NZ_CP063191.1.fa	2.32998	0.349559	8.58492e-07	0.576	0.556	Corynebacterium	heidelbergense	4.0451	4.19061	0.145507
Corynebacterium_imitans_NZ_LT906467.1.fa	2.56561	0.357344	1.99007e-06	0.628	0.608	Corynebacterium	imitans	4.08537	4.21975	0.134387
Corynebacterium_jeddahense_NZ_CP063194.1.fa	2.5677	0.330321	3.00034e-06	0.616	0.592	Corynebacterium	jeddahense	4.16834	4.33733	0.168987
Corynebacterium_jeikeium_NC_007164.1.fa	2.47682	0.386486	1.20816e-06	0.612	0.6	Corynebacterium	jeikeium	4.04709	4.12803	0.0809418
Corynebacterium_kalinowskii_NZ_CP046452.1.fa	2.51022	0.414469	1.34497e-06	0.632	0.616	Corynebacterium	kalinowskii	3.97187	4.07503	0.103165
Corynebacterium_kefirresidentii_NZ_CP067012.1.fa	2.52321	0.415525	1.27305e-06	0.636	0.62	Corynebacterium	kefirresidentii	3.96731	4.06969	0.102382
Corynebacterium_kroppenstedtii_NC_012704.1.fa	2.4468	0.425401	1.17541e-06	0.62	0.608	Corynebacterium	kroppenstedtii	3.94645	4.02434	0.0778905
Corynebacterium_kutscheri_NZ_CP011312.1.fa	2.35406	0.535372	1.17888e-06	0.596	0.584	Corynebacterium	kutscheri	3.94977	4.03092	0.0811596
Corynebacterium_lactis_NZ_CP006841.1.fa	2.76974	0.394702	1.22709e-06	0.692	0.676	Corynebacterium	lactis	4.00251	4.09725	0.0947341
Corynebacterium_liangguodongii_NZ_CP026948.1.fa	2.35792	0.338602	2.03909e-06	0.576	0.552	Corynebacterium	liangguodongii	4.09361	4.27159	0.177983
Corynebacterium_lizhenjunii_NZ_CP064954.1.fa	2.60788	0.38523	1.31443e-06	0.648	0.632	Corynebacterium	lizhenjunii	4.02451	4.12639	0.101886
Corynebacterium_lujinxingii_NZ_CP061032.1.fa	2.3385	0.355529	2.5377e-06	0.572	0.552	Corynebacterium	lujinxingii	4.08829	4.23641	0.148126
Corynebacterium_macginleyi_NZ_CP068292.1.fa	2.43196	0.429707	1.12643e-06	0.612	0.6	Corynebacterium	macginleyi	3.97379	4.05327	0.0794758
Corynebacterium_marinum_NZ_CP007790.1.fa	2.72922	0.322475	2.20894e-06	0.656	0.624	Corynebacterium	marinum	4.1604	4.37375	0.213354
Corynebacterium_maris_NC_021915.1.fa	2.83355	0.334185	2.34135e-06	0.684	0.656	Corynebacterium	maris	4.14262	4.31944	0.176819
Corynebacterium_minutissimum_NZ_LS483460.1.fa	2.69597	0.401023	1.17424e-06	0.676	0.656	Corynebacterium	minutissimum	3.98812	4.10971	0.121589
Corynebacterium_mustelae_NZ_CP011542.1.fa	3.47423	0.474294	1.31498e-06	0.88	0.86	Corynebacterium	mustelae	3.94799	4.0398	0.0918137
Corynebacterium_nuruki_NZ_CP042429.1.fa	3.17395	0.306516	3.81104e-06	0.744	0.708	Corynebacterium	nuruki	4.26606	4.48298	0.216918
Corynebacterium_occultum_NZ_CP046455.1.fa	3.21806	0.373423	2.24875e-06	0.788	0.76	Corynebacterium	occultum	4.08383	4.23429	0.150457
Corynebacterium_pelargi_NZ_CP035299.1.fa	2.37006	0.418273	2.15973e-06	0.592	0.576	Corynebacterium	pelargi	4.00348	4.11469	0.111208
Corynebacterium_phocae_NZ_CP009249.1.fa	2.79188	0.411893	1.26443e-06	0.696	0.68	Corynebacterium	phocae	4.01132	4.10571	0.094384
Corynebacterium_poyangense_NZ_CP046884.1.fa	2.618	0.474537	8.88555e-07	0.668	0.656	Corynebacterium	poyangense	3.91916	3.99085	0.071692
Corynebacterium_propinquum_NZ_CP068161.1.fa	2.48013	0.435653	1.64222e-06	0.624	0.612	Corynebacterium	propinquum	3.97457	4.0525	0.0779327
Corynebacterium_pseudogenitalium_NZ_CP072934.1.fa	2.3896	0.393387	1.51527e-06	0.596	0.58	Corynebacterium	pseudogenitalium	4.0094	4.12	0.110604
Corynebacterium_pseudopelargi_NZ_CP033898.1.fa	2.34816	0.420938	2.33873e-06	0.584	0.568	Corynebacterium	pseudopelargi	4.02082	4.13408	0.113263
Corynebacterium_pseudotuberculosis_NZ_CP016826.1.fa	2.33787	0.478175	7.58328e-07	0.596	0.588	Corynebacterium	pseudotuberculosis	3.9226	3.97597	0.0533687
Corynebacterium_qintianiae_NZ_CP064955.1.fa	2.21823	0.353959	1.80492e-06	0.544	0.528	Corynebacterium	qintianiae	4.07763	4.20119	0.123565
Corynebacterium_ramonii_NZ_CP009622.1.fa	2.44283	0.466516	7.84521e-07	0.624	0.612	Corynebacterium	ramonii	3.91479	3.99155	0.0767606
Corynebacterium_renale_NZ_LS483464.1.fa	2.33509	0.408882	1.02499e-06	0.588	0.576	Corynebacterium	renale	3.97124	4.05398	0.0827342
Corynebacterium_resistens_NC_015673.1.fa	2.60131	0.429081	1.14965e-06	0.656	0.644	Corynebacterium	resistens	3.96541	4.0393	0.0738897
Corynebacterium_rouxii_NZ_LR738855.1.fa	2.45102	0.467715	1.03032e-06	0.62	0.612	Corynebacterium	rouxii	3.95326	4.00493	0.0516766
Corynebacterium_sanguinis_NZ_CP038157.1.fa	2.36288	0.34741	2.26868e-06	0.576	0.556	Corynebacterium	sanguinis	4.10222	4.24978	0.147562
Corynebacterium_silvaticum_NZ_CP021417.2.fa	2.57286	0.456019	8.08868e-07	0.652	0.644	Corynebacterium	silvaticum	3.9461	3.99512	0.0490199
Corynebacterium_simulans_NZ_CP014635.1.fa	2.5987	0.407439	1.50994e-06	0.652	0.632	Corynebacterium	simulans	3.98574	4.11187	0.126131
Corynebacterium_singulare_NZ_CP010827.1.fa	2.83052	0.398806	1.15449e-06	0.708	0.688	Corynebacterium	singulare	3.99791	4.11413	0.116218
Corynebacterium_sp._NZ_CP126969.1.fa	2.5674	0.421682	1.36981e-06	0.58	0.54	Corynebacterium	sp.	4.42655	4.75444	0.327893
Corynebacterium_sp._NZ_CP126970.1.fa	2.85826	0.323575	2.87198e-06	0.648	0.632	Corynebacterium	sp.	4.4109	4.52256	0.111668
Corynebacterium_sphenisci_NZ_CP009248.1.fa	2.5948	0.252704	3.49943e-06	0.676	0.648	Corynebacterium	sphenisci	3.83846	4.00432	0.165859
Corynebacterium_stationis_NZ_CP009251.1.fa	2.86223	0.451093	1.37558e-06	0.724	0.704	Corynebacterium	stationis	3.95336	4.06567	0.112311
Corynebacterium_striatum_NZ_CP068158.1.fa	2.90483	0.406542	1.27382e-06	0.728	0.708	Corynebacterium	striatum	3.99015	4.10287	0.112716
Corynebacterium_suranareeae_NZ_AP017369.1.fa	3.53751	0.481828	1.46456e-06	0.892	0.872	Corynebacterium	suranareeae	3.96582	4.05678	0.0909591
Corynebacterium_terpenotabidum_NC_021663.1.fa	2.75123	0.329824	3.06214e-06	0.656	0.632	Corynebacterium	terpenotabidum	4.19395	4.35321	0.159264
Corynebacterium_testudinoris_NZ_CP011545.1.fa	2.72123	0.368616	1.52086e-06	0.672	0.652	Corynebacterium	testudinoris	4.04945	4.17367	0.124216
Corynebacterium_tuberculostearicum_NZ_CP068156.1.fa	2.45185	0.402584	1.39584e-06	0.612	0.596	Corynebacterium	tuberculostearicum	4.00629	4.11384	0.107551
Corynebacterium_uberis_NZ_CP085051.1.fa	2.53332	0.345462	1.44011e-06	0.616	0.596	Corynebacterium	uberis	4.11253	4.25054	0.138004
Corynebacterium_ulcerans_NC_017317.1.fa	2.5021	0.466973	7.87906e-07	0.636	0.628	Corynebacterium	ulcerans	3.93412	3.98424	0.0501162
Corynebacterium_urealyticum_NZ_LT906481.1.fa	2.37753	0.35837	1.42983e-06	0.584	0.568	Corynebacterium	urealyticum	4.07111	4.18579	0.114679
Corynebacterium_ureicelerivorans_NZ_CP009215.1.fa	2.32828	0.34992	1.86538e-06	0.572	0.552	Corynebacterium	ureicelerivorans	4.07042	4.2179	0.147479
Corynebacterium_urogenitale_NZ_CP045032.1.fa	2.35189	0.400519	1.28667e-06	0.588	0.576	Corynebacterium	urogenitale	3.99981	4.08314	0.0833294
Corynebacterium_uterequi_NZ_CP011546.1.fa	2.41944	0.345021	1.95956e-06	0.588	0.568	Corynebacterium	uterequi	4.11469	4.25958	0.144884
Corynebacterium_vitaeruminis_NZ_CP004353.1.fa	2.93178	0.344747	2.25305e-06	0.708	0.68	Corynebacterium	vitaeruminis	4.14093	4.31144	0.170509
Corynebacterium_xerosis_NZ_CP032788.1.fa	2.73883	0.307067	3.78419e-06	0.644	0.616	Corynebacterium	xerosis	4.25284	4.44615	0.193311
Corynebacterium_yudongzhengii_NZ_CP026947.1.fa	2.5113	0.350735	2.38364e-06	0.612	0.588	Corynebacterium	yudongzhengii	4.10343	4.27092	0.167487
Corynebacterium_zhongnanshanii_NZ_CP061033.1.fa	2.2069	0.388379	1.42031e-06	0.548	0.536	Corynebacterium	zhongnanshanii	4.02719	4.11735	0.090161
Costertonia_aggregata_NZ_CP058595.1.fa	3.91033	0.605563	2.6562e-06	0.968	0.948	Costertonia	aggregata	4.0396	4.12482	0.0852236
Coxiella_burnetii_NC_002971.4.fa	2.03281	0.573993	2.69038e-06	0.508	0.504	Coxiella	burnetii	4.00159	4.03335	0.0317587
Coxiella_endosymbiont_NZ_CP007541.1.fa	0.656901	0.654071	1.33444e-06	0.164	0.168	Coxiella	endosymbiont	4.00549	3.91012	-0.0953689
Coxiella_endosymbiont_NZ_CP033868.1.fa	0.622921	0.619156	2.293e-06	0.156	0.16	Coxiella	endosymbiont	3.99308	3.89326	-0.0998271
Coxiella_endosymbiont_NZ_CP064834.1.fa	1.00303	0.641341	9.99383e-07	0.248	0.252	Coxiella	endosymbiont	4.04448	3.98028	-0.064198
Coxiella_endosymbiont_NZ_OU015521.1.fa	0.901206	0.650175	1.44122e-06	0.224	0.228	Coxiella	endosymbiont	4.02324	3.95266	-0.0705832
Coxiella-like_endosymbiont_NZ_CP021379.1.fa	0.656933	0.654015	1.33549e-06	0.164	0.168	Coxiella-like	endosymbiont	4.00569	3.91032	-0.0953735
Crassaminicella_indica_NZ_CP078093.1.fa	2.75613	0.688986	2.21068e-06	0.644	0.636	Crassaminicella	indica	4.2797	4.33354	0.0538328
Crassaminicella_profunda_NZ_CP082326.1.fa	4.5891	0.685417	2.2073e-06	1.08	1.06	Crassaminicella	profunda	4.24917	4.32934	0.080173
Crassaminicella_thermophila_NZ_CP042243.1.fa	3.08338	0.691884	2.03215e-06	0.724	0.712	Crassaminicella	thermophila	4.25881	4.33059	0.0717777
Crinalium_epipsammum_NC_019753.1.fa	5.62041	0.598374	1.3784e-06	1.392	1.348	Crinalium	epipsammum	4.03765	4.16944	0.131793
Croceibacter_atlanticus_NC_014230.1.fa	2.95296	0.661	1.35049e-06	0.716	0.696	Croceibacter	atlanticus	4.12425	4.24276	0.118513
Croceibacterium_atlanticum_NZ_CP011452.2.fa	3.47511	0.380895	3.63188e-06	0.848	0.816	Croceibacterium	atlanticum	4.09801	4.25871	0.160706
Croceicoccus_marinus_NZ_CP060052.1.fa	4.2686	0.352724	4.04167e-06	1.028	0.984	Croceicoccus	marinus	4.15233	4.33801	0.185673
Croceicoccus_naphthovorans_NZ_CP011770.1.fa	3.86356	0.37392	3.32689e-06	0.944	0.908	Croceicoccus	naphthovorans	4.09275	4.25502	0.162268
Croceimicrobium_hydrocarbonivorans_NZ_CP060139.1.fa	4.0356	0.567704	1.89872e-06	1.004	0.984	Croceimicrobium	hydrocarbonivorans	4.01952	4.10122	0.0816976
Crocosphaera_subtropica_NC_010546.1.fa	5.46038	0.620581	1.53774e-06	1.344	1.304	Crocosphaera	subtropica	4.06278	4.18741	0.124625
Cronobacter_condimenti_NZ_CP012264.1.fa	4.49948	0.442198	2.98388e-06	1.116	1.08	Cronobacter	condimenti	4.03179	4.16619	0.134393
Cronobacter_dublinensis_NZ_CP012266.1.fa	4.6284	0.42199	3.64423e-06	1.14	1.096	Cronobacter	dublinensis	4.06	4.22299	0.162993
Cronobacter_malonaticus_NZ_CP013940.1.fa	4.47376	0.43146	3.49755e-06	1.1	1.064	Cronobacter	malonaticus	4.06705	4.20466	0.137607
Cronobacter_muytjensii_NZ_CP012268.1.fa	4.36411	0.423085	3.66483e-06	1.076	1.036	Cronobacter	muytjensii	4.05586	4.21246	0.156597
Cronobacter_sakazakii_NZ_CP027107.1.fa	4.43799	0.430879	3.54412e-06	1.092	1.056	Cronobacter	sakazakii	4.06409	4.20264	0.138549
Cronobacter_universalis_NZ_CP012257.1.fa	4.43687	0.421736	3.83487e-06	1.092	1.048	Cronobacter	universalis	4.06307	4.23365	0.170587
Cruoricaptor_ignavus_NZ_CP063145.1.fa	2.12034	0.547839	3.91809e-06	0.524	0.516	Cruoricaptor	ignavus	4.04645	4.10919	0.0627357
Cryobacterium_soli_NZ_CP030033.1.fa	4.38546	0.31588	2.90953e-06	1.044	0.996	Cryobacterium	soli	4.20063	4.40307	0.20244
Cryptobacterium_curtum_NC_013170.1.fa	1.6178	0.490885	1.56249e-06	0.412	0.408	Cryptobacterium	curtum	3.9267	3.9652	0.038497
Cupriavidus_basilensis_NZ_CP062803.1.fa	8.94261	0.34972	3.55745e-06	2.164	2.064	Cupriavidus	basilensis	4.13244	4.33266	0.200215
Cupriavidus_cauae_NZ_CP080293.1.fa	5.80312	0.322666	5.4562e-06	1.368	1.3	Cupriavidus	cauae	4.24205	4.46394	0.221892
Cupriavidus_gilardii_NZ_CP054624.1.fa	5.76001	0.325481	5.61176e-06	1.364	1.292	Cupriavidus	gilardii	4.22288	4.45821	0.235331
Cupriavidus_malaysiensis_NZ_CP017754.1.fa	7.94945	0.315306	4.71645e-06	1.872	1.78	Cupriavidus	malaysiensis	4.2465	4.46598	0.219482
Cupriavidus_necator_NZ_CP039287.1.fa	7.41456	0.336604	4.29098e-06	1.772	1.688	Cupriavidus	necator	4.18429	4.39251	0.208223
Cupriavidus_oxalaticus_NZ_CP032518.1.fa	7.29685	0.336656	4.3912e-06	1.744	1.66	Cupriavidus	oxalaticus	4.18397	4.39569	0.211719
Cupriavidus_pinatubonensis_NZ_CP080766.1.fa	7.54866	0.357104	3.57958e-06	1.832	1.752	Cupriavidus	pinatubonensis	4.12045	4.3086	0.188148
Curtobacterium_flaccumfaciens_NZ_CP071883.1.fa	3.89691	0.291382	5.95918e-06	0.9	0.852	Curtobacterium	flaccumfaciens	4.3299	4.57384	0.243938
Cutibacterium_acnes_NC_021085.1.fa	2.54977	0.398385	1.471e-06	0.64	0.624	Cutibacterium	acnes	3.98402	4.08617	0.102154
Cutibacterium_avidum_NC_021064.1.fa	2.52614	0.365182	2.83675e-06	0.62	0.6	Cutibacterium	avidum	4.07442	4.21023	0.135814
Cutibacterium_granulosum_NZ_AP026710.1.fa	2.17971	0.358403	2.9179e-06	0.532	0.516	Cutibacterium	granulosum	4.0972	4.22424	0.127045
Cutibacterium_modestum_NZ_CP017040.1.fa	2.64921	0.400228	1.44076e-06	0.664	0.648	Cutibacterium	modestum	3.98977	4.08829	0.0985129
Cutibacterium_sp._NZ_CP115668.1.fa	2.51003	0.368249	2.54938e-06	0.616	0.596	Cutibacterium	sp.	4.07472	4.21146	0.136736
Cyanobacterium_aponinum_NC_019776.1.fa	4.17697	0.650686	1.87477e-06	1.012	0.976	Cyanobacterium	aponinum	4.12744	4.27968	0.152242
Cyanobacterium_endosymbiont_NZ_AP012549.1.fa	2.79432	0.665865	1.32155e-06	0.684	0.672	Cyanobacterium	endosymbiont	4.08526	4.15821	0.0729511
Cyanobacterium_endosymbiont_NZ_AP018341.1.fa	3.02031	0.660657	1.40734e-06	0.74	0.724	Cyanobacterium	endosymbiont	4.0815	4.1717	0.0901989
Cyanobacterium_endosymbiont_NZ_CP123991.1.fa	3.07281	0.656142	1.48016e-06	0.752	0.74	Cyanobacterium	endosymbiont	4.08618	4.15245	0.0662624
Cyanobium_gracile_NC_019675.1.fa	3.34236	0.312928	3.58821e-06	0.788	0.756	Cyanobium	gracile	4.24157	4.42111	0.179538
Cyclobacterium_amurskyense_NZ_CP012040.1.fa	6.15883	0.616892	2.35174e-06	1.516	1.476	Cyclobacterium	amurskyense	4.06255	4.17265	0.110096
Cyclobacterium_marinum_NC_015914.1.fa	6.22127	0.618539	2.49603e-06	1.528	1.488	Cyclobacterium	marinum	4.07151	4.18096	0.109449
Cyclonatronum_proteinivorum_NZ_CP027806.1.fa	4.29425	0.486071	2.27074e-06	1.072	1.044	Cyclonatronum	proteinivorum	4.00583	4.11327	0.107436
Cylindrospermopsis_curvispora_NZ_CP060822.1.fa	4.05721	0.599124	1.38848e-06	0.984	0.98	Cylindrospermopsis	curvispora	4.12318	4.14001	0.0168293
Cylindrospermopsis_raciborskii_NZ_CP073250.1.fa	3.85717	0.598725	1.39875e-06	0.92	0.928	Cylindrospermopsis	raciborskii	4.19258	4.15643	-0.0361429
Cytobacillus_dafuensis_NZ_CP042593.1.fa	4.91607	0.630924	1.74786e-06	1.204	1.176	Cytobacillus	dafuensis	4.08311	4.18033	0.097217
Cytobacillus_gottheilii_NZ_CP071709.1.fa	4.58469	0.608172	1.94873e-06	1.128	1.108	Cytobacillus	gottheilii	4.06444	4.13781	0.0733654
Cytobacillus_pseudoceanisediminis_NZ_CP097349.1.fa	5.69044	0.588607	2.35729e-06	1.408	1.372	Cytobacillus	pseudoceanisediminis	4.04151	4.14755	0.106045
Cytobacillus_solani_NZ_CP085712.1.fa	5.45336	0.626388	1.68467e-06	1.336	1.308	Cytobacillus	solani	4.08186	4.16924	0.0873792
Cytobacillus_spongiae_NZ_CP089997.1.fa	4.78905	0.611661	1.43263e-06	1.184	1.16	Cytobacillus	spongiae	4.04481	4.12849	0.0836856
Cytophaga_hutchinsonii_NC_008255.1.fa	4.43322	0.611535	2.07649e-06	1.088	1.064	Cytophaga	hutchinsonii	4.07465	4.16656	0.0919094
Dactylococcopsis_salina_NC_019780.1.fa	3.78101	0.575616	2.0216e-06	0.92	0.9	Dactylococcopsis	salina	4.10979	4.20112	0.0913287
Dactylosporangium_aurantiacum_NZ_CP073767.1.fa	11.5239	0.268224	5.39305e-06	2.628	2.468	Dactylosporangium	aurantiacum	4.38505	4.66933	0.284282
Dactylosporangium_fulvum_NZ_CP073720.1.fa	10.495	0.289704	4.47523e-06	2.452	2.316	Dactylosporangium	fulvum	4.28018	4.53152	0.25134
Dactylosporangium_roseum_NZ_CP073721.1.fa	8.221	0.289421	4.36681e-06	1.924	1.82	Dactylosporangium	roseum	4.27287	4.51703	0.244164
Dactylosporangium_vinaceum_NZ_CP061913.1.fa	11.9599	0.27729	4.1942e-06	2.768	2.604	Dactylosporangium	vinaceum	4.32077	4.5929	0.272122
Deefgea_piscis_NZ_CP054143.1.fa	3.42879	0.517643	3.57771e-06	0.848	0.828	Deefgea	piscis	4.04338	4.14105	0.0976663
Deefgea_tanakiae_NZ_CP081150.1.fa	3.55767	0.519336	2.89354e-06	0.884	0.868	Deefgea	tanakiae	4.02451	4.0987	0.0741846
Deferribacter_desulfuricans_NC_013939.1.fa	2.54293	0.696892	2.35108e-06	0.6	0.588	Deferribacter	desulfuricans	4.23822	4.32471	0.0864942
Defluviicoccus_vanus_NZ_CP053923.1.fa	4.2268	0.364051	3.26796e-06	1.032	0.996	Defluviicoccus	vanus	4.09574	4.24378	0.148039
Defluviitoga_tunisiensis_NZ_LN824141.1.fa	2.0531	0.686246	1.94558e-06	0.492	0.488	Defluviitoga	tunisiensis	4.17297	4.20717	0.0342047
Dehalobacter_restrictus_NZ_CP046996.1.fa	3.04943	0.555219	2.012e-06	0.932	0.916	Dehalobacter	restrictus	3.27192	3.32907	0.0571515
Dehalobacterium_formicoaceticum_NZ_CP022121.1.fa	3.76654	0.568333	2.47824e-06	0.764	0.752	Dehalobacterium	formicoaceticum	4.93003	5.0087	0.0786706
Dehalococcoides_mccartyi_NZ_CP006950.1.fa	1.38231	0.512804	2.91528e-06	0.344	0.34	Dehalococcoides	mccartyi	4.01834	4.06562	0.0472746
Dehalogenimonas_etheniformans_NZ_CP058566.2.fa	2.06832	0.480725	1.53635e-06	0.524	0.52	Dehalogenimonas	etheniformans	3.94718	3.97754	0.0303629
Dehalogenimonas_formicexedens_NZ_CP018258.1.fa	2.09279	0.460373	1.85228e-06	0.524	0.52	Dehalogenimonas	formicexedens	3.99387	4.0246	0.0307221
Deinococcus_actinosclerus_NZ_CP013910.1.fa	3.26433	0.294009	2.72482e-06	0.764	0.724	Deinococcus	actinosclerus	4.27268	4.50874	0.23606
Deinococcus_aetherius_NZ_AP026560.1.fa	4.81887	0.30459	1.24773e-06	1.148	1.088	Deinococcus	aetherius	4.19762	4.42911	0.231487
Deinococcus_aquaticus_NZ_CP115165.1.fa	3.87441	0.311803	2.51927e-06	0.912	0.868	Deinococcus	aquaticus	4.24826	4.46361	0.215349
Deinococcus_deserti_NC_012526.1.fa	3.85533	0.370297	2.02955e-06	0.952	0.92	Deinococcus	deserti	4.04972	4.19058	0.14086
Deinococcus_ficus_NZ_CP021081.1.fa	4.15729	0.300595	2.37775e-06	0.976	0.928	Deinococcus	ficus	4.25952	4.47984	0.22032
Deinococcus_geothermalis_NC_008025.1.fa	3.24702	0.33528	1.52215e-06	0.788	0.76	Deinococcus	geothermalis	4.12058	4.27239	0.151811
Deinococcus_gobiensis_NC_017790.1.fa	4.40604	0.308479	1.84072e-06	1.04	0.992	Deinococcus	gobiensis	4.23658	4.44157	0.204996
Deinococcus_irradiatisoli_NZ_CP029494.1.fa	3.05204	0.329799	3.3137e-06	0.728	0.692	Deinococcus	irradiatisoli	4.19236	4.41046	0.2181
Deinococcus_maricopensis_NC_014958.1.fa	3.49853	0.30175	4.28069e-06	0.816	0.776	Deinococcus	maricopensis	4.28741	4.50841	0.221001
Deinococcus_peraridilitoris_NC_019793.1.fa	4.51371	0.363057	2.05363e-06	1.108	1.064	Deinococcus	peraridilitoris	4.07375	4.24221	0.168463
Deinococcus_proteolyticus_NC_015161.1.fa	2.88684	0.343609	2.84641e-06	0.696	0.672	Deinococcus	proteolyticus	4.14776	4.29589	0.148134
Deinococcus_psychrotolerans_NZ_CP034183.1.fa	4.39771	0.389084	2.4377e-06	1.076	1.036	Deinococcus	psychrotolerans	4.08709	4.24489	0.157803
Deinococcus_puniceus_NZ_CP011387.1.fa	2.97198	0.373513	1.8732e-06	0.728	0.696	Deinococcus	puniceus	4.08239	4.27009	0.187696
Deinococcus_radiodurans_NZ_CP038663.1.fa	3.2796	0.333318	2.12295e-06	0.788	0.752	Deinococcus	radiodurans	4.16193	4.36117	0.199241
Deinococcus_radiophilus_NZ_CP086380.1.fa	2.82716	0.375092	2.20992e-06	0.696	0.676	Deinococcus	radiophilus	4.06201	4.18219	0.120178
Deinococcus_radiopugnans_NZ_CP010028.1.fa	3.53144	0.325887	2.38191e-06	0.844	0.804	Deinococcus	radiopugnans	4.18417	4.39234	0.208168
Deinococcus_rubellus_NZ_CP104213.1.fa	3.04181	0.35218	2.3809e-06	0.74	0.704	Deinococcus	rubellus	4.11055	4.32075	0.210199
Deinococcus_taeanensis_NZ_CP083455.1.fa	4.61841	0.318386	2.39969e-06	1.104	1.056	Deinococcus	taeanensis	4.18334	4.37349	0.190152
Deinococcus_wulumuqiensis_NZ_CP049357.1.fa	3.50595	0.339545	1.76262e-06	0.84	0.796	Deinococcus	wulumuqiensis	4.17375	4.40446	0.23071
Delftia_acidovorans_NC_010002.1.fa	6.76751	0.335237	4.37938e-06	1.6	1.524	Delftia	acidovorans	4.22969	4.44062	0.21093
Delftia_lacustris_NZ_CP065748.1.fa	7.27451	0.338192	4.16154e-06	1.728	1.644	Delftia	lacustris	4.20979	4.42488	0.215099
Delftia_tsuruhatensis_NZ_CP118775.1.fa	6.94408	0.334771	4.32844e-06	1.648	1.564	Delftia	tsuruhatensis	4.21364	4.43995	0.226308
Demequina_sediminis_NZ_AP027736.1.fa	2.7054	0.296601	5.18179e-06	0.636	0.608	Demequina	sediminis	4.25377	4.44967	0.195897
Denitratisoma_oestradiolicum_NZ_LR778301.1.fa	4.29341	0.378682	2.10024e-06	1.048	1.012	Denitratisoma	oestradiolicum	4.09677	4.2425	0.145735
Denitrobacterium_detoxificans_NZ_CP011402.1.fa	2.44625	0.40502	2.41987e-06	0.604	0.588	Denitrobacterium	detoxificans	4.05008	4.16029	0.110206
Denitrovibrio_acetiphilus_NC_013943.1.fa	3.22208	0.574634	1.70531e-06	0.804	0.788	Denitrovibrio	acetiphilus	4.00756	4.08893	0.0813718
Dermabacter_vaginalis_NZ_CP012117.1.fa	2.39231	0.37412	3.01767e-06	0.588	0.572	Dermabacter	vaginalis	4.06855	4.18236	0.113806
Dermacoccus_nishinomiyaensis_NZ_CP008889.1.fa	3.11364	0.309551	6.71004e-06	0.728	0.696	Dermacoccus	nishinomiyaensis	4.27698	4.47362	0.196643
Dermatobacter_hominis_NZ_CP085840.1.fa	4.66106	0.267792	6.94019e-06	1.056	0.992	Dermatobacter	hominis	4.41388	4.69865	0.284767
Dermatophilus_congolensis_NZ_LT906453.1.fa	2.62782	0.405822	1.60164e-06	0.644	0.636	Dermatophilus	congolensis	4.08047	4.13179	0.0513266
Desulfarculus_baarsii_NC_014365.1.fa	3.65573	0.342965	4.80192e-06	0.864	0.82	Desulfarculus	baarsii	4.23117	4.45821	0.227038
Desulfatibacillum_aliphaticivorans,_NC_011768.1.fa	6.51707	0.455154	3.04134e-06	1.616	1.556	Desulfatibacillum	aliphaticivorans,	4.03284	4.18835	0.155508
Desulfitobacterium_dehalogenans_NC_018017.1.fa	4.32175	0.550308	1.64683e-06	1.084	1.06	Desulfitobacterium	dehalogenans	3.98685	4.07712	0.0902684
Desulfitobacterium_dichloroeliminans_NC_019903.1.fa	3.62445	0.557821	1.15969e-06	0.912	0.896	Desulfitobacterium	dichloroeliminans	3.97418	4.04515	0.0709675
Desulfitobacterium_hafniense_NC_011830.1.fa	5.27913	0.524627	2.0162e-06	1.324	1.288	Desulfitobacterium	hafniense	3.98726	4.0987	0.111445
Desulfitobacterium_metallireducens_NZ_CP007032.1.fa	3.17607	0.581072	1.26708e-06	0.792	0.784	Desulfitobacterium	metallireducens	4.01019	4.05111	0.0409203
Desulfobacca_acetoxidans_NC_015388.1.fa	3.28254	0.471089	2.03223e-06	0.824	0.804	Desulfobacca	acetoxidans	3.98367	4.08276	0.0990961
Desulfobacula_toluolica_NC_018645.1.fa	5.19791	0.585511	4.11747e-06	1.248	1.236	Desulfobacula	toluolica	4.16499	4.20543	0.0404368
Desulfobulbus_oligotrophicus_NZ_CP054140.1.fa	3.10201	0.476355	2.04107e-06	0.78	0.76	Desulfobulbus	oligotrophicus	3.97694	4.08159	0.104656
Desulfobulbus_oralis_NZ_CP021255.1.fa	2.77442	0.402401	2.77776e-06	0.68	0.664	Desulfobulbus	oralis	4.08003	4.17834	0.098314
Desulfobulbus_propionicus_NC_014972.1.fa	3.85187	0.410724	2.31232e-06	0.952	0.92	Desulfobulbus	propionicus	4.04608	4.18682	0.140733
Desulfocapsa_sulfexigens_NC_020304.1.fa	4.02351	0.546242	1.93155e-06	1.012	0.988	Desulfocapsa	sulfexigens	3.9758	4.07238	0.0965781
Desulfococcus_multivorans_NZ_CP019913.2.fa	4.45598	0.431706	2.56221e-06	1.104	1.072	Desulfococcus	multivorans	4.03621	4.1567	0.120484
Desulfocurvibacter_africanus_NC_016629.1.fa	4.20053	0.385792	2.07815e-06	1.04	0.996	Desulfocurvibacter	africanus	4.03897	4.2174	0.178428
Desulfofarcimen_acetoxidans_NC_013216.1.fa	4.54562	0.584452	1.74503e-06	1.12	1.104	Desulfofarcimen	acetoxidans	4.05859	4.11741	0.0588201
Desulfofustis_limnaeus_NZ_AP025516.1.fa	4.23214	0.423324	2.19059e-06	1.052	1.02	Desulfofustis	limnaeus	4.02295	4.14916	0.12621
Desulfoglaeba_alkanexedens_NZ_CP040098.1.fa	3.36558	0.406909	2.15691e-06	0.832	0.808	Desulfoglaeba	alkanexedens	4.04517	4.16532	0.120154
Desulfohalobium_retbaense_NC_013223.1.fa	2.90957	0.426692	1.69657e-06	0.728	0.708	Desulfohalobium	retbaense	3.99666	4.10956	0.1129
Desulfolithobacter_dissulfuricans_NZ_AP024233.1.fa	3.59643	0.430859	2.63821e-06	0.888	0.86	Desulfolithobacter	dissulfuricans	4.05003	4.1819	0.131862
Desulfoluna_limicola_NZ_AP024488.1.fa	6.26379	0.448566	2.0262e-06	1.564	1.504	Desulfoluna	limicola	4.00498	4.16475	0.159773
Desulfolutivibrio_sulfodismutans_NZ_CP045504.1.fa	4.44019	0.364286	2.43885e-06	1.076	1.028	Desulfolutivibrio	sulfodismutans	4.12657	4.31925	0.19268
Desulfolutivibrio_sulfoxidireducens_NZ_CP045508.1.fa	4.15585	0.359318	2.56405e-06	1	0.956	Desulfolutivibrio	sulfoxidireducens	4.15585	4.34712	0.191273
Desulfomarina_profundi_NZ_AP024086.1.fa	4.30734	0.538713	2.95242e-06	1.072	1.044	Desulfomarina	profundi	4.01804	4.1258	0.107764
Desulfomicrobium_baculatum_NC_013173.1.fa	3.94266	0.41353	1.96975e-06	0.976	0.944	Desulfomicrobium	baculatum	4.03961	4.17655	0.136936
Desulfomicrobium_orale_NZ_CP014230.1.fa	2.78337	0.410744	2.46331e-06	0.684	0.664	Desulfomicrobium	orale	4.06925	4.19182	0.122568
Desulfomonile_tiedjei_NC_018025.1.fa	6.52703	0.499117	1.58206e-06	1.648	1.6	Desulfomonile	tiedjei	3.96058	4.07939	0.118817
Desulfonema_limicola_NZ_CP061799.1.fa	6.90805	0.615423	4.04233e-06	1.628	1.6	Desulfonema	limicola	4.24327	4.31753	0.0742573
Desulfonema_magnum_NZ_CP061800.1.fa	8.02778	0.55212	3.73185e-06	1.944	1.896	Desulfonema	magnum	4.12952	4.23406	0.104545
Desulforamulus_ferrireducens_NZ_CP019698.1.fa	3.24018	0.546209	2.04663e-06	0.808	0.796	Desulforamulus	ferrireducens	4.01012	4.07058	0.0604541
Desulforamulus_reducens_NC_009253.1.fa	3.6081	0.577247	1.74194e-06	0.896	0.884	Desulforamulus	reducens	4.0269	4.08156	0.0546638
Desulforamulus_ruminis_NC_015589.1.fa	3.96901	0.52757	2.91176e-06	0.988	0.964	Desulforamulus	ruminis	4.01722	4.11723	0.100014
Desulforapulum_autotrophicum_NC_012108.1.fa	5.65778	0.512364	3.23112e-06	1.404	1.36	Desulforapulum	autotrophicum	4.02976	4.16013	0.130375
Desulfosarcina_alkanivorans_NZ_AP021874.1.fa	7.32471	0.43372	2.71682e-06	1.808	1.748	Desulfosarcina	alkanivorans	4.05128	4.19034	0.13906
Desulfosarcina_ovata_NZ_AP021876.1.fa	8.41353	0.463303	2.46179e-06	2.076	2.024	Desulfosarcina	ovata	4.05276	4.15688	0.104122
Desulfosarcina_widdelii_NZ_AP021875.1.fa	7.29772	0.460181	2.53486e-06	1.82	1.756	Desulfosarcina	widdelii	4.00974	4.15588	0.146141
Desulfoscipio_gibsoniae_NC_021184.1.fa	4.85553	0.54509	2.1406e-06	1.208	1.184	Desulfoscipio	gibsoniae	4.01948	4.10095	0.0814759
Desulfosediminicola_flagellatus_NZ_CP050698.1.fa	6.75188	0.55696	1.28162e-06	1.696	1.652	Desulfosediminicola	flagellatus	3.98106	4.08709	0.106033
Desulfosediminicola_ganghwensis_NZ_CP050699.1.fa	5.65314	0.515695	1.50969e-06	1.42	1.384	Desulfosediminicola	ganghwensis	3.98108	4.08464	0.103554
Desulfosporosinus_acidiphilus_NC_018068.1.fa	4.99118	0.578884	1.26848e-06	1.244	1.224	Desulfosporosinus	acidiphilus	4.0122	4.07776	0.0655589
Desulfosporosinus_meridiei_NC_018515.1.fa	4.87357	0.582159	1.08855e-06	1.216	1.192	Desulfosporosinus	meridiei	4.00787	4.08857	0.0806954
Desulfosporosinus_orientis_NC_016584.1.fa	5.86308	0.571451	1.43773e-06	1.464	1.432	Desulfosporosinus	orientis	4.00484	4.09433	0.0894935
Desulfosudis_oleivorans_NC_009943.1.fa	3.94417	0.438314	3.30114e-06	0.972	0.94	Desulfosudis	oleivorans	4.05779	4.19593	0.138137
Desulfotalea_psychrophila_NC_006138.1.fa	3.65963	0.533684	1.86929e-06	0.912	0.896	Desulfotalea	psychrophila	4.01275	4.08441	0.0716563
Desulfovibrio_desulfuricans_NZ_CP072608.1.fa	3.55489	0.43153	3.02997e-06	0.88	0.852	Desulfovibrio	desulfuricans	4.03965	4.17241	0.132758
Desulfovibrio_fairfieldensis_NZ_CP014229.1.fa	3.69931	0.390999	2.76215e-06	0.904	0.872	Desulfovibrio	fairfieldensis	4.09216	4.24233	0.150171
Desulfovibrio_ferrophilus_NZ_AP017378.1.fa	3.72011	0.43953	1.57719e-06	0.932	0.908	Desulfovibrio	ferrophilus	3.99153	4.09704	0.105503
Desulfovibrio_mangrovi_NZ_CP104208.1.fa	3.94708	0.433497	1.75369e-06	0.984	0.952	Desulfovibrio	mangrovi	4.01126	4.14609	0.134832
Desulfovibrio_vulgaris_NC_008751.1.fa	3.66139	0.36843	1.9168e-06	0.896	0.86	Desulfovibrio	vulgaris	4.08637	4.25743	0.171057
Desulfurispirillum_indicum_NC_014836.1.fa	2.92838	0.438913	2.03524e-06	0.728	0.708	Desulfurispirillum	indicum	4.0225	4.13613	0.11363
Desulfurivibrio_alkaliphilus_NC_014216.1.fa	3.09776	0.397137	3.39523e-06	0.756	0.728	Desulfurivibrio	alkaliphilus	4.09757	4.25516	0.157599
Desulfurobacterium_thermolithotrophum_NC_015185.1.fa	1.54197	0.650514	4.65812e-06	0.368	0.364	Desulfurobacterium	thermolithotrophum	4.19014	4.23618	0.0460454
Desulfuromonas_soudanensis_NZ_CP010802.1.fa	3.95862	0.388088	2.49394e-06	0.964	0.932	Desulfuromonas	soudanensis	4.10645	4.24745	0.140994
Desulfuromonas_versatilis_NZ_AP024355.1.fa	4.65638	0.368736	2.1637e-06	1.128	1.08	Desulfuromonas	versatilis	4.128	4.31146	0.183467
Devosia_beringensis_NZ_CP045422.1.fa	4.04877	0.361587	3.66064e-06	0.98	0.932	Devosia	beringensis	4.1314	4.34417	0.212776
Devosia_ginsengisoli_NZ_CP042304.1.fa	4.48031	0.363443	3.32257e-06	1.088	1.032	Devosia	ginsengisoli	4.11793	4.34139	0.223454
Devosia_neptuniae_NZ_CP104965.1.fa	4.71547	0.378368	3.08939e-06	1.152	1.1	Devosia	neptuniae	4.09329	4.28679	0.193501
Devosia_salina_NZ_CP080590.1.fa	4.29638	0.365615	2.77385e-06	1.052	1.004	Devosia	salina	4.08401	4.27926	0.195252
Devriesea_agamarum_NZ_LN849456.1.fa	2.95888	0.398641	1.12693e-06	0.744	0.724	Devriesea	agamarum	3.97699	4.08685	0.109862
Dialister_hominis_NZ_AP019697.1.fa	2.40755	0.518241	2.58059e-06	0.592	0.588	Dialister	hominis	4.06681	4.09447	0.0276654
Dialister_massiliensis_NZ_LT996885.1.fa	2.32024	0.516309	2.62754e-06	0.572	0.568	Dialister	massiliensis	4.05636	4.08493	0.0285659
Diaphorobacter_aerolatus_NZ_CP060783.1.fa	4.94819	0.37875	3.24121e-06	1.208	1.16	Diaphorobacter	aerolatus	4.09618	4.26568	0.169497
Diaphorobacter_nitroreducens_NZ_CP016278.1.fa	4.06128	0.333453	3.8711e-06	0.972	0.928	Diaphorobacter	nitroreducens	4.17827	4.37638	0.198108
Diaphorobacter_ruginosibacter_NZ_CP060714.1.fa	5.16737	0.359191	2.97454e-06	1.256	1.2	Diaphorobacter	ruginosibacter	4.11415	4.30614	0.191994
Dichelobacter_nodosus_NC_009446.1.fa	1.38935	0.556042	6.25787e-06	0.336	0.332	Dichelobacter	nodosus	4.13497	4.18479	0.0498189
Dickeya_aquatica_NZ_LT615367.1.fa	4.50156	0.464378	2.43148e-06	1.12	1.088	Dickeya	aquatica	4.01925	4.13746	0.118213
Dickeya_chrysanthemi_NC_012912.1.fa	4.81385	0.454827	2.44591e-06	1.196	1.16	Dickeya	chrysanthemi	4.02496	4.14987	0.124912
Dickeya_dadantii_NC_014500.1.fa	4.9228	0.437031	2.91908e-06	1.216	1.176	Dickeya	dadantii	4.04836	4.18605	0.137699
Dickeya_dianthicola_NZ_CP031560.1.fa	4.90906	0.442818	2.8332e-06	1.216	1.176	Dickeya	dianthicola	4.03706	4.17437	0.137315
Dickeya_fangzhongdai_NZ_CP025003.1.fa	5.03245	0.432498	3.06916e-06	1.24	1.196	Dickeya	fangzhongdai	4.05843	4.20773	0.149307
Dickeya_parazeae_NC_013592.1.fa	4.81839	0.463609	2.06815e-06	1.204	1.168	Dickeya	parazeae	4.00199	4.12533	0.123349
Dickeya_poaceiphila_NZ_CP042220.2.fa	4.31715	0.472729	2.22844e-06	1.076	1.048	Dickeya	poaceiphila	4.01222	4.11942	0.107197
Dickeya_solani_NZ_CP017454.1.fa	4.96243	0.436633	2.86559e-06	1.228	1.184	Dickeya	solani	4.04107	4.19124	0.150175
Dickeya_zeae_NZ_CP025799.1.fa	4.74005	0.465526	2.03543e-06	1.184	1.148	Dickeya	zeae	4.00342	4.12896	0.125543
Dictyoglomus_thermophilum_NC_011297.1.fa	1.95999	0.66259	3.14888e-06	0.468	0.464	Dictyoglomus	thermophilum	4.18801	4.22412	0.0361036
Dictyoglomus_turgidum_NC_011661.1.fa	1.85556	0.660427	3.47478e-06	0.444	0.436	Dictyoglomus	turgidum	4.17919	4.25587	0.0766824
Dietzia_lutea_NZ_CP015449.1.fa	3.91184	0.291012	3.57137e-06	0.908	0.872	Dietzia	lutea	4.30819	4.48606	0.177861
Dietzia_psychralcaliphila_NZ_CP015453.1.fa	3.90484	0.303394	3.01158e-06	0.928	0.884	Dietzia	psychralcaliphila	4.2078	4.41724	0.209438
Dietzia_timorensis_NZ_CP015961.1.fa	3.60789	0.344168	3.40409e-06	0.876	0.844	Dietzia	timorensis	4.1186	4.27475	0.156155
Dinoroseobacter_shibae_NC_009952.1.fa	4.41787	0.344754	2.19043e-06	1.072	1.024	Dinoroseobacter	shibae	4.12115	4.31433	0.193179
Dissulfurimicrobium_hydrothermale_NZ_CP085041.1.fa	2.02545	0.50343	2.04613e-06	0.512	0.504	Dissulfurimicrobium	hydrothermale	3.95596	4.01875	0.062793
Dissulfurispira_thermophila_NZ_AP022873.1.fa	2.37087	0.612597	2.42533e-06	0.58	0.568	Dissulfurispira	thermophila	4.08771	4.17407	0.08636
Dokdonella_koreensis_NZ_CP015249.1.fa	4.44662	0.296533	6.60974e-06	1.032	0.976	Dokdonella	koreensis	4.30874	4.55596	0.247223
Dokdonia_donghaensis_NZ_CP015125.1.fa	3.29394	0.618283	1.51459e-06	0.804	0.788	Dokdonia	donghaensis	4.09694	4.18013	0.0831866
Dolichospermum_flos-aquae_NZ_CP051206.1.fa	5.22068	0.618525	1.49453e-06	1.28	1.244	Dolichospermum	flos-aquae	4.07866	4.19669	0.118032
Dolichospermum_heterosporum_NZ_CP099464.1.fa	5.83338	0.614761	1.43191e-06	1.412	1.38	Dolichospermum	heterosporum	4.13129	4.22709	0.095798
Dongshaea_marina_NZ_CP028897.1.fa	5.11215	0.489917	1.93201e-06	1.28	1.244	Dongshaea	marina	3.99387	4.10945	0.115578
Draconibacterium_halophilum_NZ_CP048409.1.fa	4.8954	0.600175	2.64898e-06	1.208	1.176	Draconibacterium	halophilum	4.05248	4.16276	0.110272
Duffyella_gerundensis_NZ_CP073262.1.fa	4.43742	0.447561	3.67366e-06	1.096	1.056	Duffyella	gerundensis	4.04874	4.2021	0.153361
Duganella_dendranthematis_NZ_CP051684.1.fa	6.53278	0.374223	5.0206e-06	1.572	1.5	Duganella	dendranthematis	4.15571	4.35519	0.199474
Duganella_zoogloeoides_NZ_CP140152.1.fa	6.32184	0.363963	4.65845e-06	1.516	1.444	Duganella	zoogloeoides	4.17008	4.37801	0.207926
Dyadobacter_chenhuakuii_NZ_CP098805.1.fa	6.08386	0.54219	2.47046e-06	1.524	1.476	Dyadobacter	chenhuakuii	3.99203	4.12186	0.129822
Dyadobacter_chenwenxiniae_NZ_CP094997.1.fa	7.17177	0.54816	2.41169e-06	1.796	1.74	Dyadobacter	chenwenxiniae	3.99319	4.12171	0.128516
Dyadobacter_fanqingshengii_NZ_CP098806.1.fa	6.27277	0.54807	2.63907e-06	1.568	1.52	Dyadobacter	fanqingshengii	4.00049	4.12682	0.126331
Dyadobacter_fermentans_NC_013037.1.fa	6.96779	0.48455	2.38181e-06	1.744	1.68	Dyadobacter	fermentans	3.99529	4.14749	0.152202
Dyadobacter_sandarakinus_NZ_CP056775.1.fa	6.07122	0.508776	2.24903e-06	1.524	1.472	Dyadobacter	sandarakinus	3.98374	4.12447	0.14073
Dyella_caseinilytica_NZ_CP064030.1.fa	4.8122	0.404324	2.89675e-06	1.192	1.152	Dyella	caseinilytica	4.03708	4.17726	0.140176
Dyella_telluris_NZ_CP060412.1.fa	4.99103	0.353291	3.36524e-06	1.208	1.152	Dyella	telluris	4.13165	4.33249	0.200844
Dyella_thiooxydans_NZ_CP014841.1.fa	4.22717	0.320198	4.17338e-06	1.004	0.956	Dyella	thiooxydans	4.21033	4.42173	0.211397
Echinicola_marina_NZ_CP080025.1.fa	5.69367	0.598853	2.41649e-06	1.404	1.368	Echinicola	marina	4.05532	4.16204	0.106719
Echinicola_rosea_NZ_CP040106.1.fa	6.06453	0.558557	2.27134e-06	1.512	1.468	Echinicola	rosea	4.01093	4.13115	0.120219
Echinicola_soli_NZ_CP041253.1.fa	5.5503	0.560287	2.20501e-06	1.384	1.348	Echinicola	soli	4.01033	4.11743	0.107101
Echinicola_strongylocentroti_NZ_CP030041.1.fa	6.25214	0.558602	1.99999e-06	1.56	1.516	Echinicola	strongylocentroti	4.00778	4.1241	0.116321
Echinicola_vietnamensis_NC_019904.1.fa	5.60804	0.552463	2.36809e-06	1.4	1.364	Echinicola	vietnamensis	4.00574	4.11147	0.105723
Edaphobacter_flagellatus_NZ_CP073697.1.fa	4.44563	0.425852	1.83787e-06	1.108	1.08	Edaphobacter	flagellatus	4.0123	4.11632	0.104023
Edaphobacter_lichenicola_NZ_CP073696.1.fa	5.66224	0.435165	1.38757e-06	1.416	1.38	Edaphobacter	lichenicola	3.99876	4.10307	0.104315
Edwardsiella_anguillarum_NZ_CP006664.1.fa	4.32965	0.416171	2.75639e-06	1.068	1.036	Edwardsiella	anguillarum	4.05398	4.1792	0.125219
Edwardsiella_hoshinae_NZ_CP065626.1.fa	3.81711	0.432316	1.82305e-06	0.956	0.928	Edwardsiella	hoshinae	3.99279	4.11327	0.120472
Edwardsiella_ictaluri_NZ_CP084521.1.fa	3.84424	0.425676	2.39573e-06	0.948	0.924	Edwardsiella	ictaluri	4.05511	4.16043	0.105327
Edwardsiella_piscicida_NZ_CP090968.1.fa	3.81977	0.403948	3.14861e-06	0.936	0.908	Edwardsiella	piscicida	4.08095	4.2068	0.125844
Edwardsiella_tarda_NZ_CP023706.1.fa	3.72017	0.428416	1.82016e-06	0.928	0.904	Edwardsiella	tarda	4.0088	4.11523	0.106428
Effusibacillus_dendaii_NZ_AP023366.1.fa	3.45439	0.517838	2.29138e-06	0.868	0.848	Effusibacillus	dendaii	3.97971	4.07357	0.0938611
Eggerthella_guodeyinii_NZ_CP063310.1.fa	4.17518	0.3384	4.13019e-06	0.992	0.944	Eggerthella	guodeyinii	4.20885	4.42286	0.214009
Eggerthella_lenta_NZ_CP089331.1.fa	3.46797	0.359492	3.50595e-06	0.84	0.804	Eggerthella	lenta	4.12854	4.3134	0.18486
Egibacter_rhizosphaerae_NZ_CP036402.1.fa	4.63717	0.283332	4.57775e-06	1.084	1.028	Egibacter	rhizosphaerae	4.27783	4.51087	0.233034
Egicoccus_halophilus_NZ_CP036250.1.fa	3.98016	0.273874	6.02575e-06	0.912	0.86	Egicoccus	halophilus	4.36421	4.62809	0.263882
Ehrlichia_canis_NC_007354.1.fa	1.31503	0.710423	7.69189e-07	0.312	0.308	Ehrlichia	canis	4.21484	4.26958	0.0547382
Ehrlichia_chaffeensis_NZ_CP007480.1.fa	1.17094	0.699026	7.10542e-07	0.28	0.28	Ehrlichia	chaffeensis	4.18193	4.18193	0
Ehrlichia_japonica_NZ_CP007474.1.fa	1.1489	0.703506	6.34815e-07	0.272	0.272	Ehrlichia	japonica	4.2239	4.2239	0
Ehrlichia_muris_NC_023063.1.fa	1.19672	0.703359	6.49696e-07	0.28	0.284	Ehrlichia	muris	4.274	4.2138	-0.0601972
Ehrlichia_ruminantium_NZ_CP040111.1.fa	1.50592	0.725423	7.32688e-07	0.352	0.352	Ehrlichia	ruminantium	4.27818	4.27818	0
Eikenella_corrodens_NZ_LT906482.1.fa	2.19258	0.443467	3.69696e-06	0.536	0.52	Eikenella	corrodens	4.09063	4.2165	0.125866
Eikenella_exigua_NZ_CP038018.1.fa	1.99306	0.445748	3.51725e-06	0.488	0.476	Eikenella	exigua	4.08414	4.1871	0.102961
Eleftheria_terrae_NZ_CP106951.1.fa	7.03238	0.310027	4.40829e-06	1.648	1.568	Eleftheria	terrae	4.26722	4.48494	0.217715
Elioraea_tepida_NZ_CP076448.1.fa	3.36764	0.294258	5.21957e-06	0.792	0.748	Elioraea	tepida	4.25207	4.50219	0.250122
Elizabethkingia_anophelis_NZ_CP023401.1.fa	4.05831	0.645351	1.847e-06	0.992	0.968	Elizabethkingia	anophelis	4.09104	4.19247	0.101431
Elizabethkingia_bruuniana_NZ_CP067018.1.fa	4.63201	0.640919	1.84511e-06	1.132	1.104	Elizabethkingia	bruuniana	4.09188	4.19566	0.10378
Elizabethkingia_meningoseptica_NZ_CP016378.1.fa	4.00476	0.636147	2.0779e-06	0.98	0.956	Elizabethkingia	meningoseptica	4.08649	4.18908	0.10259
Elusimicrobium_minutum_NC_010644.1.fa	1.64356	0.600479	5.66899e-06	0.4	0.396	Elusimicrobium	minutum	4.1089	4.1504	0.041504
Empedobacter_falsenii_NZ_CP040908.1.fa	3.75926	0.684007	3.11633e-06	0.896	0.872	Empedobacter	falsenii	4.1956	4.31108	0.115475
Empedobacter_stercoris_NZ_CP053698.1.fa	2.83979	0.681485	2.95148e-06	0.68	0.664	Empedobacter	stercoris	4.17616	4.27679	0.10063
Emticicia_oligotrophica_NC_018748.1.fa	5.22036	0.644169	2.33352e-06	1.272	1.236	Emticicia	oligotrophica	4.10406	4.22359	0.119536
Endomicrobium_proavitum_NZ_CP009498.1.fa	1.58898	0.606584	6.08337e-06	0.38	0.376	Endomicrobium	proavitum	4.18153	4.22601	0.0444843
Endosymbiont_'TC1'_NZ_CP014606.1.fa	1.62225	0.672461	1.86221e-06	0.628	0.604	Endosymbiont	'TC1'	2.5832	2.68584	0.102644
Endosymbiont_of_NZ_AP012978.1.fa	2.59776	0.349429	2.60637e-06	0.36	0.36	Endosymbiont	of	7.216	7.216	0
Endosymbiont_of_NZ_AP018159.1.fa	0.219841	0.838401	3.19263e-06	0.052	0.048	Endosymbiont	of	4.22771	4.58002	0.352309
Endosymbiont_of_NZ_AP018160.1.fa	0.226299	0.826	1.83207e-06	0.044	0.044	Endosymbiont	of	5.14316	5.14316	0
Endosymbiont_of_NZ_AP018161.1.fa	0.200316	0.846842	3.27085e-06	0.052	0.052	Endosymbiont	of	3.85223	3.85223	0
Endosymbiont_of_NZ_AP018162.1.fa	0.232663	0.822632	2.47332e-06	0.388	0.384	Endosymbiont	of	0.599647	0.605893	0.00624632
Endozoicomonas_euniceicola_NZ_CP103300.1.fa	6.51714	0.517447	1.91175e-06	1.528	1.556	Endozoicomonas	euniceicola	4.26514	4.18839	-0.0767507
Ensifer_adhaerens_NZ_CP015880.1.fa	7.2675	0.376808	3.86203e-06	1.776	1.692	Ensifer	adhaerens	4.09206	4.29521	0.203152
Ensifer_canadensis_NZ_CP083370.1.fa	8.09423	0.390425	3.39205e-06	1.992	1.904	Ensifer	canadensis	4.06337	4.25117	0.187803
Ensifer_garamanticus_NZ_CP120373.1.fa	6.83425	0.386667	3.40406e-06	1.684	1.612	Ensifer	garamanticus	4.05834	4.23961	0.181266
Ensifer_numidicus_NZ_CP120368.1.fa	6.72281	0.39323	3.28211e-06	1.664	1.596	Ensifer	numidicus	4.04015	4.21229	0.172137
Enterobacter_asburiae_NZ_AP019630.1.fa	4.76832	0.442097	2.37565e-06	1.188	1.144	Enterobacter	asburiae	4.01374	4.16811	0.154375
Enterobacter_bugandensis_NZ_CP083403.1.fa	4.73404	0.439874	2.41744e-06	1.176	1.136	Enterobacter	bugandensis	4.02554	4.16729	0.141745
Enterobacter_chengduensis_NZ_CP043318.1.fa	5.21812	0.442631	2.27822e-06	1.3	1.252	Enterobacter	chengduensis	4.01394	4.16783	0.153889
Enterobacter_cloacae_NZ_OW968328.1.fa	5.02344	0.451245	2.1825e-06	1.252	1.212	Enterobacter	cloacae	4.01233	4.14475	0.13242
Enterobacter_hormaechei_NZ_CP100388.1.fa	4.8555	0.446002	2.29452e-06	1.212	1.168	Enterobacter	hormaechei	4.00619	4.15711	0.150918
Enterobacter_huaxiensis_NZ_CP043342.1.fa	5.03775	0.442934	2.34008e-06	1.256	1.212	Enterobacter	huaxiensis	4.01095	4.15656	0.145612
Enterobacter_mori_NZ_CP091779.1.fa	4.84401	0.444521	2.27595e-06	1.164	1.12	Enterobacter	mori	4.16152	4.32501	0.163488
Enterobacter_oligotrophicus_NZ_AP019007.1.fa	4.47659	0.456964	2.26648e-06	1.236	1.196	Enterobacter	oligotrophicus	3.62184	3.74297	0.121132
Enterobacter_pseudoroggenkampii_NZ_CP129026.1.fa	4.73029	0.443864	2.30152e-06	1.208	1.164	Enterobacter	pseudoroggenkampii	3.9158	4.06382	0.14802
Enterobacter_roggenkampii_NZ_CP017184.1.fa	4.9	0.439558	2.34718e-06	1.12	1.08	Enterobacter	roggenkampii	4.375	4.53704	0.162037
Enterobacter_sichuanensis_NZ_CP027986.1.fa	4.71139	0.444543	2.23865e-06	1.18	1.136	Enterobacter	sichuanensis	3.9927	4.14735	0.154647
Enterobacter_soli,_NC_015968.1.fa	5.01213	0.462114	2.14033e-06	1.22	1.176	Enterobacter	soli,	4.1083	4.26202	0.153712
Enterobacteriaceae_endosymbiont_NZ_CP046218.1.fa	0.474063	0.766542	1.90598e-06	1.176	1.132	Enterobacteriaceae	endosymbiont	0.403115	0.418784	0.0156688
Enterobacteriaceae_endosymbiont_NZ_CP046226.1.fa	0.519975	0.796779	2.27733e-06	1.252	1.212	Enterobacteriaceae	endosymbiont	0.415315	0.429022	0.0137068
Enterococcus_casseliflavus_NC_020995.1.fa	3.42728	0.571516	2.84606e-06	0.852	0.832	Enterococcus	casseliflavus	4.02263	4.11933	0.0966978
Enterococcus_cecorum_NZ_LS483306.1.fa	2.4216	0.63447	1.85676e-06	0.592	0.588	Enterococcus	cecorum	4.09054	4.11837	0.0278268
Enterococcus_durans_NZ_CP022930.1.fa	2.98893	0.619599	2.53646e-06	0.736	0.724	Enterococcus	durans	4.06105	4.12836	0.0673102
Enterococcus_faecium_NZ_CP038996.1.fa	2.9192	0.621233	2.50245e-06	0.716	0.708	Enterococcus	faecium	4.07709	4.12316	0.0460689
Enterococcus_gilvus_NZ_CP030932.1.fa	3.94532	0.58135	2.29125e-06	0.98	0.964	Enterococcus	gilvus	4.02584	4.09266	0.0668189
Enterococcus_hirae_NZ_CP023011.2.fa	2.84565	0.630127	2.50399e-06	0.7	0.688	Enterococcus	hirae	4.06521	4.13612	0.0709049
Enterococcus_innesii_NZ_AP025635.1.fa	3.5985	0.575575	2.70029e-06	0.896	0.876	Enterococcus	innesii	4.01618	4.10788	0.0916937
Enterococcus_lactis_NZ_CP079880.1.fa	2.72807	0.616473	2.59369e-06	0.672	0.66	Enterococcus	lactis	4.05963	4.13344	0.0738114
Enterococcus_mundtii_NZ_CP018061.1.fa	3.50453	0.618147	2.23168e-06	0.86	0.848	Enterococcus	mundtii	4.07503	4.1327	0.0576656
Enterococcus_raffinosus_NZ_CP072888.1.fa	4.25584	0.604734	2.04635e-06	1.052	1.032	Enterococcus	raffinosus	4.04548	4.12388	0.0784007
Enterococcus_saigonensis_NZ_AP022822.1.fa	2.84499	0.637255	2.61031e-06	0.696	0.684	Enterococcus	saigonensis	4.08763	4.15934	0.0717128
Enterococcus_thailandicus_NZ_CP023074.1.fa	2.64625	0.631519	2.82659e-06	0.648	0.636	Enterococcus	thailandicus	4.08372	4.16077	0.0770513
Enterococcus_wangshanyuanii_NZ_CP021874.1.fa	4.15595	0.62729	2.36872e-06	1.012	0.996	Enterococcus	wangshanyuanii	4.10667	4.17264	0.0659706
Entomobacter_blattae_NZ_CP060244.1.fa	2.70184	0.545732	2.61269e-06	0.676	0.664	Entomobacter	blattae	3.9968	4.06904	0.0722314
Entomomonas_asaccharolytica_NZ_CP067393.1.fa	3.23691	0.635955	1.27691e-06	0.792	0.776	Entomomonas	asaccharolytica	4.08701	4.17128	0.0842682
Entomomonas_moraniae_NZ_CP029822.1.fa	3.33748	0.619497	1.19528e-06	0.828	0.812	Entomomonas	moraniae	4.03077	4.1102	0.0794241
Entomoplasma_freundtii_NZ_CP024962.1.fa	0.838114	0.654023	3.43899e-06	0.204	0.208	Entomoplasma	freundtii	4.1084	4.02939	-0.0790077
Entomospira_culicis_NZ_CP118181.1.fa	1.76958	0.542346	1.83438e-06	0.444	0.44	Entomospira	culicis	3.98554	4.02177	0.0362322
Ephemeroptericola_cinctiostellae_NZ_CP031124.1.fa	2.72341	0.517487	4.15518e-06	0.668	0.656	Ephemeroptericola	cinctiostellae	4.07696	4.15154	0.0745786
Epidermidibacterium_keratini_NZ_CP047156.1.fa	4.01881	0.326608	4.56435e-06	0.96	0.912	Epidermidibacterium	keratini	4.18626	4.40659	0.220329
Epilithonimonas_vandammei_NZ_CP034161.1.fa	3.27639	0.639795	3.45844e-06	0.796	0.78	Epilithonimonas	vandammei	4.11607	4.2005	0.0844322
Erwinia_amylovora_NC_013961.1.fa	3.83383	0.464229	2.64958e-06	0.956	0.928	Erwinia	amylovora	4.01028	4.13128	0.121
Erwinia_billingiae_NC_014306.1.fa	5.37227	0.449589	2.73583e-06	1.336	1.288	Erwinia	billingiae	4.02116	4.17102	0.149857
Erwinia_persicina_NZ_CP082141.1.fa	4.80293	0.444693	2.57336e-06	1.196	1.152	Erwinia	persicina	4.01583	4.16921	0.153382
Erwinia_pyrifoliae_NZ_CP023567.1.fa	4.07568	0.466248	2.59317e-06	1.008	0.988	Erwinia	pyrifoliae	4.04333	4.12518	0.0818489
Erwinia_rhapontici_NZ_CP085627.1.fa	5.16467	0.458843	2.39634e-06	1.288	1.244	Erwinia	rhapontici	4.00984	4.15166	0.141827
Erwinia_sorbitola_NZ_CP046509.1.fa	4.75025	0.468353	2.60279e-06	1.18	1.144	Erwinia	sorbitola	4.02564	4.15232	0.126681
Erwinia_tasmaniensis_NC_010694.1.fa	4.06786	0.466094	2.38831e-06	1.016	0.988	Erwinia	tasmaniensis	4.0038	4.11727	0.113468
Erwinia_toletana_NZ_CP134152.1.fa	5.01456	0.477843	2.87313e-06	1.24	1.208	Erwinia	toletana	4.044	4.15113	0.107126
Erwinia_tracheiphila_NZ_CP089932.1.fa	4.95852	0.494915	2.04173e-06	1.224	1.2	Erwinia	tracheiphila	4.05108	4.1321	0.0810216
Erysipelothrix_inopinata_NZ_CP060715.1.fa	2.21755	0.643943	1.25599e-06	0.544	0.54	Erysipelothrix	inopinata	4.07638	4.10657	0.0301954
Erysipelothrix_larvae_NZ_CP013213.1.fa	2.51149	0.625711	1.64921e-06	0.616	0.612	Erysipelothrix	larvae	4.07709	4.10374	0.0266477
Erysipelothrix_piscisicarius_NZ_CP034234.1.fa	1.72294	0.627869	1.56983e-06	0.424	0.424	Erysipelothrix	piscisicarius	4.06354	4.06354	0
Erysipelothrix_rhusiopathiae_NZ_LR134439.1.fa	1.77041	0.633644	1.47432e-06	0.432	0.432	Erysipelothrix	rhusiopathiae	4.09817	4.09817	0
Erythrobacter_aurantius_NZ_CP090949.1.fa	3.42208	0.383668	3.37636e-06	0.836	0.808	Erythrobacter	aurantius	4.0934	4.23525	0.14185
Erythrobacter_aureus_NZ_CP031357.1.fa	3.37213	0.380081	3.27193e-06	0.828	0.8	Erythrobacter	aureus	4.07262	4.21516	0.142542
Erythrobacter_litoralis_NZ_CP017057.1.fa	3.25135	0.348115	4.37128e-06	0.78	0.748	Erythrobacter	litoralis	4.1684	4.34672	0.178327
Erythrobacter_mangrovi_NZ_CP053921.1.fa	3.05869	0.371187	3.05576e-06	0.756	0.724	Erythrobacter	mangrovi	4.04589	4.22471	0.178824
Erythrobacter_neustonensis_NZ_CP016033.1.fa	3.09036	0.347482	4.83717e-06	0.744	0.708	Erythrobacter	neustonensis	4.15371	4.36492	0.211206
Escherichia_albertii_NZ_CP070290.1.fa	4.6319	0.503169	2.05918e-06	1.16	1.128	Escherichia	albertii	3.99302	4.10629	0.113277
Escherichia_coli_NC_000913.3.fa	4.64165	0.492093	2.15288e-06	1.16	1.124	Escherichia	coli	4.00142	4.12958	0.128159
Escherichia_coli_NC_002695.2.fa	5.5946	0.495158	2.05919e-06	1.396	1.356	Escherichia	coli	4.00759	4.12581	0.118218
Escherichia_fergusonii_NZ_CP083638.1.fa	4.64593	0.500821	1.99357e-06	1.164	1.132	Escherichia	fergusonii	3.99135	4.10418	0.11283
Escherichia_marmotae_NZ_CP072689.1.fa	4.66976	0.496202	2.07532e-06	1.168	1.132	Escherichia	marmotae	3.99808	4.12523	0.127147
Ethanoligenens_harbinense_NC_014828.1.fa	3.00858	0.444415	2.68377e-06	0.744	0.728	Ethanoligenens	harbinense	4.04379	4.13266	0.0888745
Eubacterium_callanderi,_NC_014624.2.fa	4.31671	0.525025	2.60609e-06	1.076	1.048	Eubacterium	callanderi,	4.01181	4.119	0.107186
Eubacterium_eligens_NC_012778.1.fa	2.83139	0.624289	1.99512e-06	0.688	0.676	Eubacterium	eligens	4.11539	4.18845	0.0730543
Eubacterium_limosum_NZ_CP019962.1.fa	4.42284	0.528096	2.59002e-06	1.1	1.072	Eubacterium	limosum	4.02076	4.12578	0.10502
Eubacterium_maltosivorans_NZ_CP029487.1.fa	4.3375	0.52174	2.59385e-06	1.08	1.052	Eubacterium	maltosivorans	4.0162	4.1231	0.106895
Euhalothece_natronophila_NZ_CP042326.1.fa	3.52431	0.58997	1.72186e-06	0.868	0.852	Euhalothece	natronophila	4.06026	4.13651	0.0762491
Euzebya_pacifica_NZ_CP031165.1.fa	6.37146	0.294234	4.55717e-06	1.484	1.404	Euzebya	pacifica	4.29344	4.53808	0.24464
Euzebyella_marina_NZ_CP032050.1.fa	4.70747	0.59845	1.96837e-06	1.168	1.14	Euzebyella	marina	4.03037	4.12936	0.0989915
Evansella_cellulosilytica_NC_014829.1.fa	4.68167	0.63478	1.0312e-06	1.148	1.124	Evansella	cellulosilytica	4.07811	4.16519	0.0870771
Exiguobacterium_acetylicum_NZ_CP075897.1.fa	3.39661	0.532381	2.73834e-06	0.844	0.828	Exiguobacterium	acetylicum	4.02442	4.10219	0.0777666
Exiguobacterium_alkaliphilum_NZ_CP073101.1.fa	3.02982	0.472962	3.63497e-06	0.748	0.732	Exiguobacterium	alkaliphilum	4.05056	4.1391	0.0885369
Exiguobacterium_profundum_NZ_CP109617.1.fa	2.88473	0.518498	2.59583e-06	0.72	0.708	Exiguobacterium	profundum	4.00657	4.07448	0.067908
Exiguobacterium_sibiricum_NC_010556.1.fa	3.04079	0.523025	3.04188e-06	0.752	0.74	Exiguobacterium	sibiricum	4.0436	4.10918	0.065572
Ezakiella_massiliensis_NZ_LT635475.1.fa	1.74178	0.633094	2.22828e-06	0.424	0.424	Ezakiella	massiliensis	4.10797	4.10797	0
Faecalibacillus_intestinalis_NZ_AP024085.1.fa	2.86998	0.702046	2.18367e-06	0.672	0.656	Faecalibacillus	intestinalis	4.2708	4.37497	0.104166
Faecalibacter_bovis_NZ_CP072842.1.fa	2.83523	0.688921	2.19777e-06	0.676	0.66	Faecalibacter	bovis	4.19413	4.2958	0.101676
Faecalibacterium_duncaniae_NZ_CP048437.1.fa	3.10252	0.436498	2.28503e-06	0.764	0.74	Faecalibacterium	duncaniae	4.06089	4.19259	0.131705
Faecalibaculum_rodentium_NZ_CP011391.1.fa	2.54249	0.460347	3.16889e-06	0.62	0.612	Faecalibaculum	rodentium	4.10079	4.1544	0.0536051
Falsihalocynthiibacter_arcticus_NZ_CP014327.1.fa	4.37612	0.46837	2.19432e-06	1.1	1.072	Falsihalocynthiibacter	arcticus	3.97829	4.0822	0.103911
Falsirhodobacter_algicola_NZ_CP047289.1.fa	2.77957	0.336443	3.70646e-06	0.664	0.632	Falsirhodobacter	algicola	4.1861	4.39805	0.211954
Fastidiosipila_sanguinis_NZ_CP027226.1.fa	1.78589	0.662688	1.13625e-06	0.436	0.432	Fastidiosipila	sanguinis	4.09608	4.134	0.0379266
Fenollaria_massiliensis_NZ_CP096649.1.fa	1.60989	0.652938	1.63029e-06	0.388	0.388	Fenollaria	massiliensis	4.1492	4.1492	0
Fenollaria_sporofastidiosus_NZ_OW968186.1.fa	1.63006	0.634448	1.49129e-06	0.396	0.396	Fenollaria	sporofastidiosus	4.11631	4.11631	0
Ferribacterium_limneticum_NZ_CP075189.1.fa	4.15005	0.398074	3.25797e-06	1.016	0.98	Ferribacterium	limneticum	4.08469	4.23474	0.15005
Ferrigenium_kumadai_NZ_AP019536.1.fa	2.5726	0.394009	2.82566e-06	0.632	0.616	Ferrigenium	kumadai	4.07057	4.1763	0.105729
Ferrimonas_balearica_NC_014541.1.fa	4.27916	0.397805	2.30885e-06	1.056	1.012	Ferrimonas	balearica	4.05223	4.22842	0.176184
Ferrimonas_lipolytica_NZ_CP051180.1.fa	4.13313	0.506458	1.74935e-06	1.032	1.008	Ferrimonas	lipolytica	4.00497	4.10033	0.0953565
Ferriphaselus_amnicola_NZ_AP018738.1.fa	2.71723	0.441014	2.04643e-06	0.68	0.664	Ferriphaselus	amnicola	3.99593	4.09221	0.0962874
Ferrovibrio_terrae_NZ_CP041636.1.fa	4.26463	0.363735	4.78742e-06	1.028	0.98	Ferrovibrio	terrae	4.14847	4.35166	0.203191
Ferruginibacter_albus_NZ_CP083388.1.fa	3.76017	0.633485	1.98932e-06	0.92	0.896	Ferruginibacter	albus	4.08714	4.19662	0.109477
Ferruginibacter_lapsinanis_NZ_CP086063.1.fa	3.45534	0.63033	1.92922e-06	0.848	0.828	Ferruginibacter	lapsinanis	4.07469	4.17312	0.0984225
Fervidibacillus_albus_NZ_CP106878.1.fa	3.15049	0.608456	3.9983e-06	0.768	0.756	Fervidibacillus	albus	4.1022	4.16731	0.0651143
Fervidibacillus_halotolerans_NZ_CP106877.1.fa	2.93801	0.620947	3.73666e-06	0.72	0.704	Fervidibacillus	halotolerans	4.08057	4.17331	0.0927402
Fervidobacterium_nodosum_NC_009718.1.fa	1.94894	0.650107	1.9917e-06	0.476	0.472	Fervidobacterium	nodosum	4.09441	4.12911	0.0346984
Fervidobacterium_pennivorans_NC_017095.1.fa	2.16638	0.611247	1.99177e-06	0.536	0.532	Fervidobacterium	pennivorans	4.04175	4.07214	0.0303891
Fibrobacter_succinogenes_NC_017448.1.fa	3.843	0.519509	2.21761e-06	0.956	0.936	Fibrobacter	succinogenes	4.01987	4.10577	0.0858948
Fictibacillus_phosphorivorans_NZ_CP015378.1.fa	4.23067	0.606504	1.6234e-06	1.052	1.028	Fictibacillus	phosphorivorans	4.02155	4.11544	0.0938883
Filifactor_alocis_NC_016630.1.fa	1.93101	0.645545	3.06875e-06	0.464	0.46	Filifactor	alocis	4.16166	4.19785	0.0361883
Filimonas_lacunae_NZ_AP017422.1.fa	7.8144	0.559527	2.42155e-06	1.932	1.864	Filimonas	lacunae	4.04472	4.19227	0.147554
Fimbriimonas_ginsengisoli_NZ_CP007139.1.fa	5.23176	0.391733	2.34194e-06	1.304	1.256	Fimbriimonas	ginsengisoli	4.01209	4.16541	0.153328
Finegoldia_magna_NC_010376.1.fa	1.98674	0.679335	2.32181e-06	0.472	0.468	Finegoldia	magna	4.20919	4.24517	0.035976
Flagellatimonas_centrodinii_NZ_CP092104.1.fa	3.60889	0.348489	2.80936e-06	0.876	0.84	Flagellatimonas	centrodinii	4.11974	4.2963	0.17656
Flammeovirga_kamogawensis_NZ_CP076128.1.fa	6.96801	0.680678	1.32408e-06	1.668	1.624	Flammeovirga	kamogawensis	4.17746	4.29065	0.113183
Flammeovirga_pectinis_NZ_CP034562.1.fa	6.68011	0.678672	1.29595e-06	1.6	1.56	Flammeovirga	pectinis	4.17507	4.28212	0.107053
Flammeovirga_yaeyamensis_NZ_CP076132.1.fa	7.43355	0.654419	1.38357e-06	1.812	1.76	Flammeovirga	yaeyamensis	4.1024	4.22361	0.121207
Flaviflexus_ciconiae_NZ_CP034593.1.fa	2.83064	0.405326	1.39399e-06	0.708	0.692	Flaviflexus	ciconiae	3.99808	4.09052	0.0924411
Flaviflexus_equikiangi_NZ_CP059676.1.fa	2.34397	0.370702	2.76815e-06	0.576	0.56	Flaviflexus	equikiangi	4.06939	4.18566	0.116268
Flaviflexus_salsibiostraticola_NZ_CP034438.1.fa	2.60847	0.344235	3.54782e-06	0.628	0.608	Flaviflexus	salsibiostraticola	4.15361	4.29025	0.136632
Flavihumibacter_fluvii_NZ_CP092333.1.fa	5.00189	0.555105	2.79875e-06	1.248	1.208	Flavihumibacter	fluvii	4.00792	4.14064	0.132713
Flavihumibacter_rivuli_NZ_CP092334.1.fa	4.29723	0.520731	2.58021e-06	1.068	1.04	Flavihumibacter	rivuli	4.02362	4.13195	0.108328
Flavisolibacter_ginsenosidimutans_NZ_CP042433.1.fa	5.07962	0.53596	4.18944e-06	1.26	1.216	Flavisolibacter	ginsenosidimutans	4.03144	4.17732	0.145875
Flavisolibacter_tropicus_NZ_CP011390.1.fa	5.94086	0.584899	1.37664e-06	1.48	1.44	Flavisolibacter	tropicus	4.01409	4.1256	0.111503
Flavivirga_eckloniae_NZ_CP025791.1.fa	5.66536	0.660651	1.48521e-06	1.376	1.34	Flavivirga	eckloniae	4.11727	4.22788	0.110613
Flavobacterium_aestivum_NZ_CP113977.2.fa	4.58071	0.664598	2.33018e-06	1.104	1.08	Flavobacterium	aestivum	4.14919	4.2414	0.0922043
Flavobacterium_agricola_NZ_CP081495.1.fa	2.7117	0.664076	3.65625e-06	0.648	0.636	Flavobacterium	agricola	4.18472	4.26368	0.078957
Flavobacterium_album_NZ_CP029186.1.fa	3.98355	0.554565	1.92082e-06	0.996	0.972	Flavobacterium	album	3.99955	4.0983	0.0987543
Flavobacterium_alkalisoli_NZ_CP042831.1.fa	3.98585	0.620043	1.68124e-06	0.976	0.956	Flavobacterium	alkalisoli	4.08386	4.1693	0.0854365
Flavobacterium_ammonificans_NZ_AP025183.1.fa	2.27103	0.655559	2.66268e-06	0.552	0.544	Flavobacterium	ammonificans	4.11418	4.17469	0.0605027
Flavobacterium_ammoniigenes_NZ_AP025184.1.fa	2.26309	0.64905	2.81705e-06	0.552	0.544	Flavobacterium	ammoniigenes	4.0998	4.16009	0.0602912
Flavobacterium_anhuiense_NZ_CP016907.1.fa	5.10972	0.656781	3.29776e-06	1.236	1.2	Flavobacterium	anhuiense	4.13408	4.2581	0.124022
Flavobacterium_aquiphilum_NZ_CP114288.1.fa	5.0548	0.649372	3.30904e-06	1.224	1.196	Flavobacterium	aquiphilum	4.12974	4.22642	0.0966828
Flavobacterium_arcticum_NZ_CP031188.1.fa	2.97036	0.650072	1.39222e-06	0.724	0.708	Flavobacterium	arcticum	4.10271	4.19542	0.0927165
Flavobacterium_ardleyense_NZ_CP137891.1.fa	3.18512	0.640672	2.25366e-06	0.776	0.768	Flavobacterium	ardleyense	4.10454	4.14729	0.0427556
Flavobacterium_azooxidireducens_NZ_CP096205.1.fa	3.8232	0.661701	3.87393e-06	0.916	0.896	Flavobacterium	azooxidireducens	4.1738	4.26696	0.0931652
Flavobacterium_bizetiae_NZ_CP091861.1.fa	5.74528	0.658088	2.95905e-06	1.384	1.348	Flavobacterium	bizetiae	4.15121	4.26208	0.110863
Flavobacterium_branchiophilum_NC_016001.1.fa	3.56329	0.671417	4.35031e-06	0.844	0.832	Flavobacterium	branchiophilum	4.22191	4.2828	0.0608929
Flavobacterium_channae_NZ_CP089096.1.fa	2.80847	0.680961	3.09783e-06	0.672	0.656	Flavobacterium	channae	4.17927	4.2812	0.101933
Flavobacterium_collinsii_NZ_OX336425.1.fa	5.55453	0.646923	2.64234e-06	1.336	1.316	Flavobacterium	collinsii	4.15758	4.22077	0.0631851
Flavobacterium_columnare_NZ_CP054494.1.fa	3.22128	0.683238	2.44785e-06	0.76	0.752	Flavobacterium	columnare	4.23853	4.28362	0.0450907
Flavobacterium_commune_NZ_CP017774.1.fa	3.85121	0.656235	2.99133e-06	0.928	0.908	Flavobacterium	commune	4.15001	4.24142	0.0914099
Flavobacterium_covae_NZ_CP013992.1.fa	3.3216	0.691975	2.44014e-06	0.78	0.776	Flavobacterium	covae	4.25846	4.28041	0.0219508
Flavobacterium_crassostreae_NZ_CP017688.1.fa	3.02732	0.640188	3.432e-06	0.724	0.72	Flavobacterium	crassostreae	4.18138	4.20461	0.0232299
Flavobacterium_crocinum_NZ_CP029255.1.fa	5.87743	0.660134	3.22032e-06	1.42	1.376	Flavobacterium	crocinum	4.13904	4.27139	0.132353
Flavobacterium_cyclinae_NZ_CP089095.1.fa	3.01706	0.682569	2.82409e-06	0.72	0.704	Flavobacterium	cyclinae	4.19036	4.2856	0.0952355
Flavobacterium_dauae_NZ_CP130821.1.fa	2.94483	0.652552	3.3265e-06	0.708	0.696	Flavobacterium	dauae	4.15936	4.23108	0.0717132
Flavobacterium_eburneipallidum_NZ_CP114291.2.fa	3.84544	0.659932	3.5164e-06	0.928	0.904	Flavobacterium	eburneipallidum	4.14379	4.25381	0.110012
Flavobacterium_endoglycinae_NZ_CP071448.1.fa	5.51316	0.656968	3.15115e-06	1.332	1.296	Flavobacterium	endoglycinae	4.13901	4.25398	0.114972
Flavobacterium_faecale_NZ_CP020918.1.fa	4.62112	0.648177	2.38994e-06	1.124	1.1	Flavobacterium	faecale	4.11132	4.20102	0.0897015
Flavobacterium_flavigenum_NZ_CP114285.2.fa	5.42727	0.657797	3.01535e-06	1.308	1.276	Flavobacterium	flavigenum	4.14929	4.25335	0.104057
Flavobacterium_fluviale_NZ_CP030261.1.fa	4.83957	0.661253	3.18517e-06	1.168	1.136	Flavobacterium	fluviale	4.14347	4.26018	0.116717
Flavobacterium_gelatinilyticum_NZ_CP114287.1.fa	5.83284	0.646598	3.28758e-06	1.412	1.372	Flavobacterium	gelatinilyticum	4.13091	4.25134	0.120435
Flavobacterium_gilvum_NZ_CP017479.1.fa	4.40259	0.648338	3.55221e-06	1.064	1.044	Flavobacterium	gilvum	4.13777	4.21704	0.0792677
Flavobacterium_ginsengisoli_NZ_CP121110.1.fa	5.41454	0.665378	3.20096e-06	1.3	1.268	Flavobacterium	ginsengisoli	4.16503	4.27014	0.105111
Flavobacterium_gyeonganense_NZ_CP121112.1.fa	5.09588	0.657827	3.01122e-06	1.232	1.2	Flavobacterium	gyeonganense	4.13627	4.24657	0.1103
Flavobacterium_humidisoli_NZ_CP096829.1.fa	5.63621	0.659434	3.14485e-06	1.356	1.324	Flavobacterium	humidisoli	4.1565	4.25696	0.100459
Flavobacterium_indicum_NC_017025.1.fa	2.99309	0.686164	2.73586e-06	0.712	0.7	Flavobacterium	indicum	4.20378	4.27584	0.0720648
Flavobacterium_inviolabile_NZ_CP058278.1.fa	3.91335	0.603047	2.92103e-06	0.96	0.936	Flavobacterium	inviolabile	4.07641	4.18093	0.104523
Flavobacterium_johnsoniae_NC_009441.1.fa	6.09687	0.658871	3.22582e-06	1.468	1.428	Flavobacterium	johnsoniae	4.15318	4.26952	0.116336
Flavobacterium_jumunjinense_NZ_CP091285.1.fa	4.68314	0.695285	2.38764e-06	1.108	1.084	Flavobacterium	jumunjinense	4.22666	4.32024	0.0935792
Flavobacterium_keumense_NZ_CP092332.1.fa	2.53834	0.654069	2.55905e-06	0.612	0.604	Flavobacterium	keumense	4.14761	4.20255	0.0549353
Flavobacterium_kingsejongi_NZ_CP020919.1.fa	4.22405	0.602348	2.27086e-06	1.032	1.016	Flavobacterium	kingsejongi	4.09307	4.15753	0.0644578
Flavobacterium_lacustre_NZ_CP114882.2.fa	3.45214	0.65674	3.2551e-06	0.832	0.816	Flavobacterium	lacustre	4.14921	4.23056	0.081357
Flavobacterium_limnophilum_NZ_CP114289.2.fa	4.51042	0.62683	4.1577e-06	1.08	1.068	Flavobacterium	limnophilum	4.17631	4.22324	0.0469249
Flavobacterium_litorale_NZ_CP080429.1.fa	2.7251	0.628789	2.06781e-06	0.668	0.652	Flavobacterium	litorale	4.07949	4.1796	0.10011
Flavobacterium_luteolum_NZ_CP114286.1.fa	5.357	0.659058	3.19431e-06	1.292	1.256	Flavobacterium	luteolum	4.14628	4.26513	0.118843
Flavobacterium_magnum_NZ_CP028811.1.fa	3.46421	0.530414	2.4247e-06	0.856	0.84	Flavobacterium	magnum	4.04697	4.12406	0.0770852
Flavobacterium_marginilacus_NZ_CP113975.1.fa	5.31956	0.652767	3.09977e-06	1.276	1.252	Flavobacterium	marginilacus	4.16893	4.24885	0.0799157
Flavobacterium_nackdongense_NZ_CP037933.1.fa	4.21723	0.638005	3.53334e-06	1.028	1.004	Flavobacterium	nackdongense	4.10236	4.20043	0.0980645
Flavobacterium_nitratireducens_NZ_CP121111.1.fa	2.99235	0.665225	2.78284e-06	0.724	0.708	Flavobacterium	nitratireducens	4.13308	4.22648	0.0934029
Flavobacterium_nitrogenifigens_NZ_CP043612.1.fa	5.49719	0.657796	3.1286e-06	1.32	1.292	Flavobacterium	nitrogenifigens	4.16454	4.25479	0.0902531
Flavobacterium_okayamense_NZ_AP024749.1.fa	2.78108	0.691593	2.71906e-06	0.664	0.648	Flavobacterium	okayamense	4.18837	4.29179	0.103417
Flavobacterium_pallidum_NZ_CP029187.1.fa	3.55276	0.56331	2.80381e-06	0.876	0.86	Flavobacterium	pallidum	4.05566	4.13112	0.0754542
Flavobacterium_panici_NZ_CP100437.1.fa	5.97286	0.661587	3.2673e-06	1.436	1.396	Flavobacterium	panici	4.15937	4.27855	0.11918
Flavobacterium_plurextorum_NZ_CP100442.1.fa	5.61091	0.664329	3.03507e-06	1.348	1.316	Flavobacterium	plurextorum	4.1624	4.26361	0.101213
Flavobacterium_praedii_NZ_CP113948.1.fa	4.16846	0.665892	3.13759e-06	1	0.98	Flavobacterium	praedii	4.16846	4.25353	0.0850706
Flavobacterium_psychrophilum_NZ_CP039120.2.fa	2.83056	0.674482	3.20438e-06	0.672	0.664	Flavobacterium	psychrophilum	4.21214	4.26289	0.0507487
Flavobacterium_sangjuense_NZ_CP038810.1.fa	3.13034	0.639027	2.85847e-06	0.76	0.744	Flavobacterium	sangjuense	4.11887	4.20745	0.0885778
Flavobacterium_sediminilitoris_NZ_CP090145.1.fa	3.91369	0.706196	2.34675e-06	0.924	0.9	Flavobacterium	sediminilitoris	4.2356	4.34854	0.112949
Flavobacterium_sediminis_NZ_CP029463.1.fa	3.4413	0.647838	2.21058e-06	0.836	0.82	Flavobacterium	sediminis	4.11639	4.19671	0.0803198
Flavobacterium_sp._NZ_CP031557.1.fa	4.84301	0.588153	2.18367e-06	1.2	1.164	Flavobacterium	sp.	4.03584	4.16066	0.12482
Flavobacterium_sp._NZ_CP119766.1.fa	5.9761	0.663724	3.17479e-06	1.44	1.4	Flavobacterium	sp.	4.15007	4.26864	0.118573
Flavonifractor_plautii_NZ_CP048436.1.fa	3.98539	0.390968	1.93058e-06	0.972	0.936	Flavonifractor	plautii	4.1002	4.2579	0.1577
Flexistipes_sinusarabici_NC_015672.1.fa	2.52659	0.617057	2.62923e-06	0.616	0.608	Flexistipes	sinusarabici	4.10161	4.15558	0.0539685
Flocculibacter_collagenilyticus_NZ_CP059888.1.fa	3.97358	0.600188	1.3569e-06	0.988	0.968	Flocculibacter	collagenilyticus	4.02184	4.10494	0.0830959
Fluviibacter_phosphoraccumulans_NZ_AP022345.1.fa	2.40922	0.457628	1.80309e-06	0.604	0.596	Fluviibacter	phosphoraccumulans	3.98877	4.04232	0.0535406
Fluviicola_taffensis_NC_015321.1.fa	4.63358	0.635053	2.94757e-06	1.128	1.104	Fluviicola	taffensis	4.10778	4.19708	0.0892996
Fontisphaera_persica_NZ_CP116615.1.fa	4.72691	0.390132	2.88675e-06	1.152	1.112	Fontisphaera	persica	4.10322	4.25082	0.147598
Formicincola_oecophyllae_NZ_CP038231.1.fa	1.96167	0.396543	5.04802e-06	0.476	0.464	Formicincola	oecophyllae	4.12116	4.22774	0.106582
Formosa_sediminum_NZ_CP041637.1.fa	3.93479	0.677733	1.445e-06	0.948	0.924	Formosa	sediminum	4.15062	4.25843	0.107808
Francisella_adeliensis_NZ_CP021781.1.fa	2.05409	0.673194	1.38454e-06	0.496	0.488	Francisella	adeliensis	4.14131	4.2092	0.0678903
Francisella_frigiditurris_NZ_CP009654.1.fa	1.86161	0.688095	1.47707e-06	0.448	0.44	Francisella	frigiditurris	4.15538	4.23093	0.0755524
Francisella_halioticida_NZ_CP022132.1.fa	2.19743	0.688188	1.23881e-06	0.512	0.512	Francisella	halioticida	4.29186	4.29186	0
Francisella_hispaniensis,_NC_017449.1.fa	1.94531	0.676763	1.32683e-06	0.468	0.464	Francisella	hispaniensis,	4.15665	4.19248	0.0358331
Francisella_marina_NZ_CP043552.1.fa	2.06228	0.671045	1.22418e-06	0.5	0.492	Francisella	marina	4.12456	4.19163	0.067066
Francisella_opportunistica_NZ_CP022375.1.fa	1.82497	0.674746	1.41101e-06	0.44	0.436	Francisella	opportunistica	4.14766	4.18571	0.0380519
Francisella_orientalis_NC_023029.1.fa	1.85899	0.677014	1.20577e-06	0.452	0.444	Francisella	orientalis	4.11281	4.18691	0.0741047
Francisella_persica_NZ_CP012505.1.fa	1.51668	0.686104	1.28791e-06	0.368	0.36	Francisella	persica	4.12141	4.213	0.091587
Francisella_philomiragia_NZ_CP063138.1.fa	2.01754	0.67467	1.28431e-06	0.488	0.48	Francisella	philomiragia	4.1343	4.20321	0.0689051
Francisella_salimarina_NZ_CP076680.1.fa	1.94086	0.669881	1.24842e-06	0.472	0.464	Francisella	salimarina	4.11199	4.18289	0.0708964
Francisella_salina,_NC_015696.1.fa	2.03593	0.671341	1.23237e-06	0.492	0.488	Francisella	salina,	4.13807	4.17199	0.0339186
Francisella_tularensis_NZ_CP009607.1.fa	1.87021	0.675217	1.3263e-06	0.452	0.444	Francisella	tularensis	4.13763	4.21218	0.0745519
Francisella_uliginis_NZ_CP016796.1.fa	2.23738	0.684013	1.31823e-06	0.536	0.528	Francisella	uliginis	4.17422	4.23746	0.0632457
Frankia_alni_NC_008278.1.fa	7.49793	0.271719	3.95602e-06	1.736	1.644	Frankia	alni	4.31908	4.56078	0.241701
Frankia_casuarinae,_NC_007777.1.fa	5.43363	0.299212	2.87968e-06	1.288	1.232	Frankia	casuarinae,	4.21866	4.41041	0.191757
Frateuria_aurantia_NC_017033.1.fa	3.60346	0.366042	3.66748e-06	0.876	0.84	Frateuria	aurantia	4.11354	4.28983	0.176295
Frateuria_edaphi_NZ_CP088251.1.fa	3.7694	0.321692	4.37219e-06	0.896	0.856	Frateuria	edaphi	4.20692	4.4035	0.196585
Frateuria_soli_NZ_CP088252.1.fa	3.48852	0.31345	4.2727e-06	0.828	0.788	Frateuria	soli	4.21319	4.42706	0.213867
Frederiksenia_canicola_NZ_CP015029.1.fa	2.1363	0.573471	2.55134e-06	0.532	0.52	Frederiksenia	canicola	4.0156	4.10827	0.0926677
Frigidibacter_mobilis_NZ_CP012661.1.fa	4.98761	0.334669	3.30703e-06	1.192	1.132	Frigidibacter	mobilis	4.18424	4.40602	0.221779
Frigoriglobus_tundricola_NZ_CP053452.2.fa	9.85739	0.326093	2.5684e-06	2.368	2.252	Frigoriglobus	tundricola	4.16275	4.37717	0.214422
Frischella_perrara_NZ_CP009056.1.fa	2.69235	0.658809	1.21445e-06	0.648	0.648	Frischella	perrara	4.15486	4.15486	0
Frondihabitans_sucicola_NZ_AP027732.1.fa	4.68042	0.313882	5.10432e-06	1.108	1.052	Frondihabitans	sucicola	4.22421	4.44907	0.224863
Fructilactobacillus_carniphilus_NZ_CP097121.1.fa	1.49135	0.555144	1.8454e-06	0.372	0.376	Fructilactobacillus	carniphilus	4.00901	3.96636	-0.042649
Fructilactobacillus_cliffordii_NZ_CP097119.1.fa	1.45721	0.55836	1.84399e-06	0.364	0.368	Fructilactobacillus	cliffordii	4.00332	3.95981	-0.0435144
Fructilactobacillus_hinvesii_NZ_CP097118.1.fa	1.46505	0.561217	1.89174e-06	0.368	0.368	Fructilactobacillus	hinvesii	3.98111	3.98111	0
Fructilactobacillus_ixorae_NZ_CP097478.1.fa	1.42296	0.532877	1.74161e-06	0.356	0.36	Fructilactobacillus	ixorae	3.99708	3.95267	-0.044412
Fructilactobacillus_lindneri_NZ_CP014872.1.fa	1.38974	0.65751	2.17835e-06	0.336	0.336	Fructilactobacillus	lindneri	4.13613	4.13613	0
Fructilactobacillus_myrtifloralis_NZ_CP097116.1.fa	1.45867	0.53044	1.70457e-06	0.364	0.368	Fructilactobacillus	myrtifloralis	4.00734	3.96378	-0.043558
Fructilactobacillus_sanfranciscensis_NZ_CP045563.1.fa	1.31099	0.648469	2.29437e-06	0.32	0.32	Fructilactobacillus	sanfranciscensis	4.09684	4.09684	0
Fructobacillus_americanaquae_NZ_CP097122.1.fa	1.4142	0.563644	2.67563e-06	0.352	0.352	Fructobacillus	americanaquae	4.01761	4.01761	0
Fuerstiella_marisgermanici_NZ_CP017641.1.fa	8.92048	0.440995	2.72841e-06	2.216	2.14	Fuerstiella	marisgermanici	4.02549	4.16845	0.142961
Fulvivirga_ligni_NZ_CP089979.1.fa	6.52389	0.610496	1.3562e-06	1.616	1.572	Fulvivirga	ligni	4.03706	4.15006	0.112997
Fulvivirga_lutea_NZ_CP070608.1.fa	4.13799	0.627375	1.23312e-06	1.02	1	Fulvivirga	lutea	4.05685	4.13799	0.0811371
Fulvivirga_maritima_NZ_CP089980.1.fa	6.39261	0.618634	1.45877e-06	1.568	1.532	Fulvivirga	maritima	4.07692	4.17272	0.0958023
Fulvivirga_ulvae_NZ_CP089981.1.fa	6.97835	0.581463	1.52277e-06	1.74	1.692	Fulvivirga	ulvae	4.01055	4.12432	0.113774
Fundicoccus_culcitae_NZ_CP102453.1.fa	3.22494	0.619364	1.31178e-06	0.792	0.78	Fundicoccus	culcitae	4.07189	4.13454	0.0626445
Furfurilactobacillus_rossiae_NZ_CP040586.1.fa	2.7956	0.565148	1.71571e-06	0.7	0.692	Furfurilactobacillus	rossiae	3.99371	4.03988	0.0461701
Fuscovulum_blasticum_NZ_CP020470.1.fa	3.70609	0.335699	3.78257e-06	0.88	0.836	Fuscovulum	blasticum	4.21147	4.43312	0.221656
Fusobacterium_animalis_NZ_CP012715.1.fa	2.3108	0.729457	3.06614e-06	0.528	0.516	Fusobacterium	animalis	4.37652	4.47829	0.101779
Fusobacterium_canifelinum_NZ_CP068114.1.fa	2.35222	0.727754	3.00082e-06	0.54	0.524	Fusobacterium	canifelinum	4.35596	4.48897	0.133007
Fusobacterium_gastrosuis_NZ_LT607734.1.fa	1.81669	0.717935	3.26741e-06	0.42	0.412	Fusobacterium	gastrosuis	4.32545	4.40944	0.0839894
Fusobacterium_gonidiaformans_NZ_CP028106.1.fa	1.67888	0.673136	4.33959e-06	0.396	0.392	Fusobacterium	gonidiaformans	4.2396	4.28286	0.0432612
Fusobacterium_hominis_NZ_CP060637.1.fa	2.07277	0.709484	2.28708e-06	0.48	0.476	Fusobacterium	hominis	4.31827	4.35456	0.036288
Fusobacterium_hwasookii_NZ_CP013336.1.fa	2.43052	0.727595	2.98242e-06	0.556	0.54	Fusobacterium	hwasookii	4.37144	4.50096	0.129524
Fusobacterium_mortiferum_NZ_CP028102.1.fa	2.71677	0.707113	3.09499e-06	0.624	0.612	Fusobacterium	mortiferum	4.3538	4.43917	0.0853686
Fusobacterium_necrophorum_NZ_CP019306.1.fa	2.28848	0.647857	4.76343e-06	0.548	0.54	Fusobacterium	necrophorum	4.17606	4.23793	0.0618675
Fusobacterium_nucleatum_NZ_CP028101.1.fa	2.1801	0.728599	3.07524e-06	0.5	0.488	Fusobacterium	nucleatum	4.3602	4.46742	0.107218
Fusobacterium_polymorphum_NZ_LN831027.1.fa	2.45506	0.730119	2.94411e-06	0.56	0.544	Fusobacterium	polymorphum	4.38404	4.51298	0.128942
Fusobacterium_pseudoperiodonticum_NZ_CP024702.1.fa	2.21624	0.716948	2.88759e-06	0.512	0.5	Fusobacterium	pseudoperiodonticum	4.32859	4.43248	0.103886
Fusobacterium_ulcerans_NZ_CP028105.1.fa	3.53768	0.694529	3.40453e-06	0.824	0.804	Fusobacterium	ulcerans	4.2933	4.4001	0.106799
Fusobacterium_varium_NZ_CP028103.1.fa	3.34646	0.706541	3.35646e-06	0.772	0.752	Fusobacterium	varium	4.33479	4.45008	0.115287
Fusobacterium_vincentii_NZ_CP071093.1.fa	2.05255	0.727774	3.00083e-06	0.468	0.456	Fusobacterium	vincentii	4.38579	4.50121	0.115416
Gallaecimonas_kandeliae_NZ_CP118480.1.fa	3.83684	0.37432	3.70495e-06	0.924	0.884	Gallaecimonas	kandeliae	4.15242	4.34032	0.187892
Gallaecimonas_mangrovi_NZ_CP031416.1.fa	4.07198	0.472784	3.26504e-06	1.012	0.98	Gallaecimonas	mangrovi	4.0237	4.15508	0.131386
Gallibacterium_salpingitidis_NZ_CP103875.1.fa	2.83961	0.623935	1.63743e-06	0.696	0.684	Gallibacterium	salpingitidis	4.0799	4.15148	0.0715772
Gallionella_capsiferriformans_NC_014394.1.fa	3.16247	0.472452	2.28802e-06	0.792	0.776	Gallionella	capsiferriformans	3.99302	4.07535	0.0823303
Gemella_haemolysans_NZ_LR134484.1.fa	1.92623	0.691302	1.02339e-06	0.456	0.452	Gemella	haemolysans	4.22419	4.26157	0.0373822
Gemella_morbillorum_NZ_CP046314.1.fa	1.77945	0.690702	1.2747e-06	0.424	0.42	Gemella	morbillorum	4.19682	4.23679	0.0399697
Gemella_sanguinis_NZ_CP046313.1.fa	1.79661	0.701248	1.07269e-06	0.424	0.42	Gemella	sanguinis	4.23729	4.27764	0.0403551
Gemmata_massiliana_NZ_LR593886.1.fa	10.1352	0.360473	2.54461e-06	2.476	2.364	Gemmata	massiliana	4.09338	4.28731	0.193933
Gemmatimonas_aurantiaca_NC_012489.1.fa	4.63696	0.357256	3.07583e-06	1.132	1.084	Gemmatimonas	aurantiaca	4.09625	4.27764	0.181384
Gemmatimonas_groenlandica_NZ_CP053085.1.fa	5.17909	0.349232	4.39061e-06	1.256	1.204	Gemmatimonas	groenlandica	4.12348	4.30157	0.17809
Gemmatimonas_phototrophica_NZ_CP011454.1.fa	4.71655	0.356314	2.17208e-06	1.156	1.112	Gemmatimonas	phototrophica	4.08006	4.2415	0.161441
Gemmatirosa_kalamazoonensis_NZ_CP007128.1.fa	7.47921	0.273855	1.06521e-05	1.688	1.588	Gemmatirosa	kalamazoonensis	4.43081	4.70983	0.279018
Gemmobacter_aquarius_NZ_CP028918.1.fa	4.20659	0.360548	2.91239e-06	1.012	0.968	Gemmobacter	aquarius	4.15671	4.34565	0.188941
Gemmobacter_fulvus_NZ_CP076361.1.fa	4.67763	0.35916	3.74526e-06	1.12	1.068	Gemmobacter	fulvus	4.17646	4.3798	0.203348
Geoalkalibacter_subterraneus_NZ_CP010311.1.fa	3.71765	0.433219	1.99146e-06	0.92	0.9	Geoalkalibacter	subterraneus	4.04092	4.13072	0.0897983
Geobacillus_kaustophilus_NC_006510.1.fa	3.59267	0.480196	3.85826e-06	0.884	0.86	Geobacillus	kaustophilus	4.06411	4.17752	0.113417
Geobacillus_subterraneus_NZ_CP051162.1.fa	3.58551	0.478205	3.70853e-06	0.88	0.86	Geobacillus	subterraneus	4.07444	4.1692	0.0947545
Geobacillus_thermocatenulatus_NZ_CP018058.1.fa	3.74226	0.481107	3.75125e-06	0.92	0.896	Geobacillus	thermocatenulatus	4.06767	4.17663	0.108956
Geobacillus_thermodenitrificans_NZ_CP017694.1.fa	3.50528	0.508913	3.01915e-06	0.868	0.852	Geobacillus	thermodenitrificans	4.03834	4.11418	0.0758374
Geobacillus_zalihae_NZ_CP129217.1.fa	3.56784	0.477381	3.9266e-06	0.876	0.852	Geobacillus	zalihae	4.07288	4.18761	0.114729
Geobacter_benzoatilyticus_NZ_CP071382.1.fa	3.5837	0.423647	1.58758e-06	0.896	0.868	Geobacter	benzoatilyticus	3.99967	4.12869	0.129021
Geobacter_metallireducens_NC_007517.1.fa	4.01118	0.405146	1.60766e-06	0.992	0.96	Geobacter	metallireducens	4.04353	4.17831	0.134784
Geobacter_pickeringii_NZ_CP009788.1.fa	3.6187	0.377273	1.97743e-06	0.884	0.852	Geobacter	pickeringii	4.09355	4.2473	0.153748
Geobacter_sulfurreducens_NC_002939.5.fa	3.81413	0.390625	1.46216e-06	0.944	0.912	Geobacter	sulfurreducens	4.04039	4.18216	0.141768
Geodermatophilus_obscurus_NC_013757.1.fa	5.3225	0.260159	4.58497e-06	1.216	1.144	Geodermatophilus	obscurus	4.37706	4.65253	0.275479
Geomonas_nitrogeniifigens_NZ_CP077684.1.fa	4.82964	0.382622	1.54456e-06	1.184	1.14	Geomonas	nitrogeniifigens	4.07909	4.23653	0.157438
Geomonas_oryzisoli_NZ_CP076723.1.fa	4.84647	0.382336	1.57302e-06	1.188	1.14	Geomonas	oryzisoli	4.07952	4.25129	0.171769
Geomonas_paludis_NZ_CP096574.1.fa	5.24129	0.378029	1.5783e-06	1.28	1.228	Geomonas	paludis	4.09476	4.26815	0.173394
Geomonas_subterranea_NZ_CP078096.1.fa	4.99198	0.381048	1.52583e-06	1.224	1.176	Geomonas	subterranea	4.07842	4.24488	0.166466
Georgenia_faecalis_NZ_CP033325.1.fa	3.43211	0.261409	4.88231e-06	0.78	0.736	Georgenia	faecalis	4.40014	4.66319	0.263052
Georgenia_wutianyii_NZ_CP040899.1.fa	3.45463	0.267314	5.33864e-06	0.784	0.74	Georgenia	wutianyii	4.40642	4.66842	0.262003
Georgenia_yuyongxinii_NZ_CP040915.1.fa	4.17164	0.279776	3.62755e-06	0.972	0.92	Georgenia	yuyongxinii	4.29181	4.53439	0.242581
Georhizobium_profundi_NZ_CP032509.1.fa	4.35661	0.376958	4.10968e-06	1.064	1.024	Georhizobium	profundi	4.09456	4.2545	0.159944
Geosporobacter_ferrireducens_NZ_CP017269.1.fa	5.81722	0.613989	1.73891e-06	1.428	1.396	Geosporobacter	ferrireducens	4.07368	4.16706	0.0933796
Geotalea_daltonii_NC_011979.1.fa	4.3045	0.46528	1.98838e-06	1.08	1.048	Geotalea	daltonii	3.98565	4.10735	0.121699
Geotalea_uraniireducens_NC_009483.1.fa	5.13636	0.457618	1.59179e-06	1.284	1.248	Geotalea	uraniireducens	4.00028	4.11567	0.115393
Geothrix_oryzae_NZ_AP027079.1.fa	3.26598	0.32246	2.73487e-06	0.776	0.74	Geothrix	oryzae	4.20874	4.41349	0.204749
Geovibrio_thiophilus_NZ_CP035108.1.fa	2.99755	0.518534	2.32237e-06	0.744	0.728	Geovibrio	thiophilus	4.02897	4.11751	0.0885487
Gephyromycinifex_aptenodytis_NZ_CP051155.1.fa	3.44978	0.329696	1.97345e-06	0.84	0.804	Gephyromycinifex	aptenodytis	4.10688	4.29077	0.18389
Gibbsiella_quercinecans_NZ_CP014136.1.fa	5.54851	0.440553	3.38823e-06	1.372	1.32	Gibbsiella	quercinecans	4.0441	4.20342	0.159313
Gilliamella_apicola_NZ_CP007445.1.fa	3.13941	0.663827	1.45757e-06	0.756	0.748	Gilliamella	apicola	4.15266	4.19707	0.0444135
Gimesia_benthica_NZ_CP043930.1.fa	8.02749	0.472531	1.99334e-06	2.012	1.944	Gimesia	benthica	3.98981	4.12937	0.139561
Gimesia_maris_NZ_CP036353.1.fa	7.62689	0.49679	2.2585e-06	1.908	1.848	Gimesia	maris	3.99732	4.1271	0.129783
Gimesia_panareensis_NZ_CP036277.1.fa	7.9839	0.464165	2.19693e-06	1.992	1.924	Gimesia	panareensis	4.00798	4.14964	0.141654
Glaciecola_nitratireducens_NC_016041.1.fa	4.13423	0.577014	1.42337e-06	1.04	1.016	Glaciecola	nitratireducens	3.97522	4.06912	0.0939029
Glaesserella_parasuis_NZ_CP071487.1.fa	2.31385	0.599675	1.83761e-06	0.572	0.56	Glaesserella	parasuis	4.04519	4.13187	0.0866827
Globicatella_sanguinis_NZ_CP126962.1.fa	2.62238	0.641736	1.26655e-06	0.64	0.632	Globicatella	sanguinis	4.09747	4.14934	0.0518667
Gloeobacter_kilaueensis_NC_022600.1.fa	4.72479	0.394632	2.07217e-06	1.164	1.116	Gloeobacter	kilaueensis	4.0591	4.23368	0.174585
Gloeobacter_morelensis_NZ_CP063845.1.fa	5.1024	0.382509	1.80928e-06	1.256	1.208	Gloeobacter	morelensis	4.06242	4.22384	0.161421
Gloeobacter_violaceus_NC_005125.1.fa	4.65902	0.380021	1.80435e-06	1.152	1.104	Gloeobacter	violaceus	4.04429	4.22013	0.175839
Gloeothece_citriformis_NC_011729.1.fa	6.55417	0.614902	1.84799e-06	1.608	1.556	Gloeothece	citriformis	4.07598	4.21219	0.136215
Gloeothece_verrucosa_NC_014501.1.fa	7.84195	0.601042	1.6864e-06	1.936	1.876	Gloeothece	verrucosa	4.05059	4.18014	0.12955
Gluconacetobacter_diazotrophicus_NC_011365.1.fa	3.91495	0.33677	3.26433e-06	0.932	0.896	Gluconacetobacter	diazotrophicus	4.20059	4.36936	0.168774
Gluconobacter_albidus_NZ_CP014689.1.fa	3.3693	0.405154	2.02593e-06	0.836	0.812	Gluconobacter	albidus	4.03026	4.14938	0.119121
Gluconobacter_oxydans_NZ_CP004373.1.fa	2.88244	0.389729	2.24911e-06	0.712	0.688	Gluconobacter	oxydans	4.04837	4.18959	0.141222
Gluconobacter_sphaericus_NZ_CP068419.1.fa	3.19809	0.419366	1.77284e-06	0.8	0.776	Gluconobacter	sphaericus	3.99761	4.12125	0.123637
Glutamicibacter_arilaitensis_NC_014550.1.fa	3.91819	0.407282	1.9623e-06	0.968	0.944	Glutamicibacter	arilaitensis	4.04772	4.15062	0.102908
Glutamicibacter_creatinolyticus_NZ_CP034412.1.fa	3.30913	0.344445	2.13617e-06	0.8	0.768	Glutamicibacter	creatinolyticus	4.13641	4.30876	0.172351
Glutamicibacter_halophytocola_NZ_CP012750.1.fa	3.91842	0.400144	2.0878e-06	0.972	0.94	Glutamicibacter	halophytocola	4.0313	4.16853	0.137236
Glutamicibacter_nicotianae_NZ_CP033081.1.fa	3.79772	0.382807	2.33992e-06	0.928	0.9	Glutamicibacter	nicotianae	4.09237	4.21969	0.127318
Glutamicibacter_protophormiae_NZ_CP069806.1.fa	3.93392	0.360646	2.15873e-06	0.956	0.924	Glutamicibacter	protophormiae	4.11498	4.25749	0.14251
Glycocaulis_alkaliphilus_NZ_CP018911.1.fa	3.01966	0.365905	2.97116e-06	0.74	0.708	Glycocaulis	alkaliphilus	4.08062	4.26506	0.184435
Gordonia_alkanivorans_NZ_CP027114.1.fa	4.97966	0.32547	4.70503e-06	1.184	1.128	Gordonia	alkanivorans	4.20579	4.41459	0.208798
Gordonia_amarae_NZ_CP045805.1.fa	5.29154	0.325717	3.81125e-06	1.264	1.2	Gordonia	amarae	4.18634	4.40962	0.223272
Gordonia_amicalis_NZ_CP091855.1.fa	5.15837	0.326162	4.64021e-06	1.232	1.172	Gordonia	amicalis	4.18699	4.40134	0.214351
Gordonia_bronchialis_NC_013441.1.fa	5.29001	0.329574	4.15579e-06	1.268	1.204	Gordonia	bronchialis	4.17193	4.3937	0.221764
Gordonia_hongkongensis_NZ_CP121270.1.fa	5.17554	0.320528	4.74896e-06	1.232	1.172	Gordonia	hongkongensis	4.20093	4.41599	0.215064
Gordonia_insulae_NZ_CP033972.1.fa	5.96218	0.326361	4.7977e-06	1.424	1.352	Gordonia	insulae	4.18692	4.4099	0.222972
Gordonia_iterans_NZ_CP027433.1.fa	4.00648	0.310391	4.40096e-06	0.944	0.904	Gordonia	iterans	4.24415	4.43195	0.187794
Gordonia_jinghuaiqii_NZ_CP059491.1.fa	5.18411	0.324415	4.46859e-06	1.236	1.176	Gordonia	jinghuaiqii	4.19426	4.40826	0.213993
Gordonia_mangrovi_NZ_CP102850.1.fa	5.38822	0.330312	4.35218e-06	1.292	1.228	Gordonia	mangrovi	4.17045	4.3878	0.217352
Gordonia_otitidis_NZ_CP085974.1.fa	5.10883	0.344745	4.6572e-06	1.232	1.18	Gordonia	otitidis	4.14678	4.32952	0.182739
Gordonia_phthalatica_NZ_CP011853.1.fa	4.42873	0.320031	5.12771e-06	1.048	1	Gordonia	phthalatica	4.22589	4.42873	0.202843
Gordonia_polyisoprenivorans_NC_016906.1.fa	5.8443	0.330195	4.53614e-06	1.396	1.328	Gordonia	polyisoprenivorans	4.18646	4.40083	0.214367
Gordonia_pseudamarae_NZ_CP045806.1.fa	5.30628	0.331499	3.78629e-06	1.272	1.212	Gordonia	pseudamarae	4.1716	4.37812	0.206515
Gordonia_rubripertincta_NZ_CP059694.1.fa	5.26318	0.324862	4.64768e-06	1.256	1.192	Gordonia	rubripertincta	4.19043	4.41542	0.22499
Gordonia_sihwensis_NZ_CP121248.1.fa	4.35837	0.319652	4.58011e-06	1.028	0.988	Gordonia	sihwensis	4.23966	4.41131	0.171646
Gordonia_zhaorongruii_NZ_CP041763.1.fa	3.23308	0.330544	4.6395e-06	0.776	0.744	Gordonia	zhaorongruii	4.16634	4.34554	0.179197
Gottschalkia_acidurici_NC_018664.1.fa	3.10825	0.700664	1.45657e-06	0.732	0.72	Gottschalkia	acidurici	4.24624	4.31701	0.0707707
Gracilibacillus_salitolerans_NZ_CP045915.1.fa	5.08811	0.633301	1.08502e-06	1.252	1.224	Gracilibacillus	salitolerans	4.06399	4.15695	0.092967
Gracilibacillus_sp._NZ_CP095071.1.fa	4.80126	0.609413	1.09225e-06	1.188	1.16	Gracilibacillus	sp.	4.04146	4.13902	0.0975526
Gracilibacillus_sp._NZ_CP095072.1.fa	4.50996	0.61322	1.12408e-06	1.12	1.092	Gracilibacillus	sp.	4.02675	4.13	0.10325
Gracilinema_caldarium_NC_015732.1.fa	3.23934	0.544241	1.7872e-06	0.808	0.796	Gracilinema	caldarium	4.00908	4.06952	0.0604385
Granulibacter_bethesdensis_NZ_CP018193.1.fa	2.70831	0.412439	2.52499e-06	0.668	0.652	Granulibacter	bethesdensis	4.05436	4.15385	0.0994934
Granulicatella_adiacens_NZ_CP082858.1.fa	1.96542	0.622192	1.53844e-06	0.484	0.48	Granulicatella	adiacens	4.06079	4.09462	0.0338399
Granulicella_mallensis_NC_016631.1.fa	6.23758	0.420901	1.46955e-06	1.56	1.508	Granulicella	mallensis	3.99845	4.13633	0.137878
Granulicella_tundricola_NC_015064.1.fa	5.50398	0.400235	1.36244e-06	1.352	1.316	Granulicella	tundricola	4.07099	4.18236	0.111364
Granulosicoccus_antarcticus_NZ_CP018632.1.fa	7.78386	0.471395	1.83743e-06	1.952	1.888	Granulosicoccus	antarcticus	3.98763	4.12281	0.135174
Grimontia_hollisae_NZ_CP014056.2.fa	3.99844	0.504898	1.7849e-06	1.004	0.98	Grimontia	hollisae	3.98251	4.08004	0.0975309
Grimontia_kaedaensis_NZ_CP082275.1.fa	5.51922	0.517222	1.54434e-06	1.38	1.352	Grimontia	kaedaensis	3.99943	4.08226	0.0828285
Gryllotalpicola_protaetiae_NZ_CP032624.1.fa	3.6778	0.308284	5.74541e-06	0.864	0.824	Gryllotalpicola	protaetiae	4.25671	4.46335	0.206637
Gudongella_oleilytica_NZ_CP035130.1.fa	2.35616	0.575858	1.73512e-06	0.588	0.58	Gudongella	oleilytica	4.00707	4.06234	0.05527
Gulosibacter_molinativorax_NZ_CP028426.1.fa	3.50267	0.357782	3.59923e-06	0.852	0.824	Gulosibacter	molinativorax	4.11112	4.25081	0.139698
Guyparkeria_halophila_NZ_CP140153.1.fa	2.45284	0.345385	3.06439e-06	0.592	0.572	Guyparkeria	halophila	4.14331	4.28818	0.144871
Gymnodinialimonas_ceratoperidinii_NZ_CP079194.1.fa	3.62197	0.355193	2.72848e-06	0.884	0.844	Gymnodinialimonas	ceratoperidinii	4.09725	4.29143	0.194183
Gynuella_sunshinyii_NZ_CP007142.1.fa	6.47596	0.513672	2.01755e-06	1.616	1.572	Gynuella	sunshinyii	4.0074	4.11957	0.112166
Haematobacter_massiliensis_NZ_CP035510.1.fa	4.23291	0.355175	2.29279e-06	1.032	0.992	Haematobacter	massiliensis	4.10166	4.26705	0.165389
Haematospirillum_jordaniae_NZ_CP014525.1.fa	2.46762	0.44555	1.73515e-06	0.616	0.608	Haematospirillum	jordaniae	4.00588	4.05859	0.0527089
Haemophilus_aegyptius_NZ_LS483429.1.fa	1.99326	0.617208	2.44622e-06	0.488	0.484	Haemophilus	aegyptius	4.08455	4.11831	0.0337566
Haemophilus_ducreyi_NZ_CP015425.1.fa	1.58962	0.62076	2.0051e-06	0.392	0.388	Haemophilus	ducreyi	4.05515	4.09696	0.0418057
Haemophilus_haemolyticus_NZ_LS483458.1.fa	1.93464	0.615016	2.22799e-06	0.476	0.472	Haemophilus	haemolyticus	4.06437	4.09881	0.0344438
Haemophilus_influenzae_NZ_CP007470.1.fa	1.84626	0.618426	2.45637e-06	0.452	0.448	Haemophilus	influenzae	4.08465	4.12112	0.0364701
Haemophilus_parahaemolyticus_NZ_CP069510.1.fa	2.09346	0.597078	2.44362e-06	0.512	0.508	Haemophilus	parahaemolyticus	4.08879	4.12098	0.0321952
Haemophilus_pittmaniae_NZ_LT906463.1.fa	2.18135	0.574802	2.31511e-06	0.544	0.536	Haemophilus	pittmaniae	4.00983	4.06968	0.0598483
Hafnia_alvei_NZ_CP050150.1.fa	4.77205	0.512508	1.79097e-06	1.196	1.168	Hafnia	alvei	3.99001	4.08566	0.0956509
Hafnia_paralvei_NZ_CP083737.1.fa	4.94553	0.519332	1.41487e-06	1.244	1.216	Hafnia	paralvei	3.97551	4.06705	0.0915413
Hahella_chejuensis_NC_007645.1.fa	7.21527	0.461303	1.90746e-06	1.808	1.748	Hahella	chejuensis	3.99075	4.12773	0.136982
Halalkalibacterium_halodurans_NZ_CP040441.1.fa	4.3156	0.564688	1.63188e-06	1.076	1.056	Halalkalibacterium	halodurans	4.01078	4.08674	0.0759618
Halanaerobium_hydrogeniformans,_NC_014654.1.fa	2.61312	0.668386	2.74649e-06	0.62	0.612	Halanaerobium	hydrogeniformans,	4.21471	4.2698	0.0550942
Halanaerobium_praevalens_NC_017455.1.fa	2.30926	0.697064	3.73606e-06	0.54	0.528	Halanaerobium	praevalens	4.27641	4.3736	0.0971911
Halarcobacter_anaerophilus_NZ_CP041070.1.fa	3.01692	0.699963	3.93337e-06	0.708	0.688	Halarcobacter	anaerophilus	4.26119	4.38506	0.123872
Halarcobacter_bivalviorum_NZ_CP031217.1.fa	2.68469	0.718862	3.25296e-06	0.62	0.6	Halarcobacter	bivalviorum	4.33015	4.47448	0.144338
Halarcobacter_ebronensis_NZ_CP053836.1.fa	3.17068	0.707183	3.42683e-06	0.732	0.716	Halarcobacter	ebronensis	4.33153	4.42832	0.096794
Haliangium_ochraceum_NC_013440.1.fa	9.44631	0.305166	5.86137e-06	2.196	2.076	Haliangium	ochraceum	4.3016	4.55025	0.248647
Halioglobus_maricola_NZ_CP036422.1.fa	4.30644	0.432582	1.36203e-06	1.088	1.052	Halioglobus	maricola	3.95812	4.09357	0.135449
Haliovirga_abyssi_NZ_AP027059.1.fa	2.72547	0.73596	3.24612e-06	0.612	0.6	Haliovirga	abyssi	4.45338	4.54245	0.0890676
Haliscomenobacter_hydrossis_NC_015510.1.fa	8.77165	0.528969	3.05806e-06	2.18	2.108	Haliscomenobacter	hydrossis	4.02369	4.16112	0.137432
Halobacillus_amylolyticus_NZ_CP095075.1.fa	4.29935	0.59299	1.14176e-06	1.072	1.052	Halobacillus	amylolyticus	4.01059	4.08683	0.0762469
Halobacillus_halophilus_NC_017668.1.fa	4.17001	0.581766	1.38509e-06	1.044	1.02	Halobacillus	halophilus	3.99426	4.08825	0.0939826
Halobacillus_mangrovi_NZ_CP020772.1.fa	4.1427	0.584423	1.49758e-06	1.036	1.016	Halobacillus	mangrovi	3.99875	4.07746	0.0787155
Halobacillus_naozhouensis_NZ_CP121671.1.fa	4.23731	0.585459	1.14217e-06	1.06	1.04	Halobacillus	naozhouensis	3.99746	4.07434	0.0768743
Halobacillus_salinarum_NZ_CP095073.1.fa	4.24023	0.577423	1.81876e-06	1.06	1.036	Halobacillus	salinarum	4.00022	4.09289	0.0926691
Halobacillus_shinanisalinarum_NZ_CP095074.1.fa	4.88703	0.592718	1.12913e-06	1.224	1.196	Halobacillus	shinanisalinarum	3.99267	4.08615	0.0934739
Halobacteriovorax_marinus_NC_016620.1.fa	3.43791	0.63253	2.32508e-06	0.844	0.824	Halobacteriovorax	marinus	4.07335	4.17222	0.0988678
Halobacteroides_halobius_NC_019978.1.fa	2.64926	0.675442	1.70171e-06	0.628	0.616	Halobacteroides	halobius	4.21857	4.30075	0.0821799
Halomicronema_hongdechloris_NZ_CP021983.2.fa	5.57784	0.453764	1.40093e-06	1.404	1.36	Halomicronema	hongdechloris	3.97282	4.10135	0.128532
Halomonas_aestuarii_NZ_CP018139.1.fa	3.54389	0.321167	2.93428e-06	0.84	0.8	Halomonas	aestuarii	4.21892	4.42986	0.210946
Halomonas_alkaliantarctica_NZ_CP122961.1.fa	4.22889	0.452574	1.6842e-06	1.064	1.036	Halomonas	alkaliantarctica	3.97452	4.08194	0.107419
Halomonas_alkalicola_NZ_CP130143.1.fa	3.98976	0.317872	3.29761e-06	0.936	0.892	Halomonas	alkalicola	4.26256	4.47283	0.210261
Halomonas_alkaliphila_NZ_CP024811.1.fa	4.02951	0.473043	1.64482e-06	1.012	0.992	Halomonas	alkaliphila	3.98173	4.06201	0.0802768
Halomonas_beimenensis_NZ_CP021435.1.fa	4.05303	0.316011	2.96314e-06	0.956	0.912	Halomonas	beimenensis	4.23957	4.44411	0.204541
Halomonas_binhaiensis_NZ_CP038437.2.fa	4.89527	0.429783	2.14053e-06	1.216	1.184	Halomonas	binhaiensis	4.02572	4.13452	0.108803
Halomonas_chromatireducens_NZ_CP014226.1.fa	3.97365	0.371948	2.28038e-06	0.98	0.94	Halomonas	chromatireducens	4.05474	4.22729	0.172542
Halomonas_elongata_NC_014532.2.fa	4.06182	0.363916	2.71156e-06	0.988	0.952	Halomonas	elongata	4.11115	4.26662	0.155464
Halomonas_halophila_NZ_CP129121.1.fa	3.56322	0.31977	3.97472e-06	0.84	0.8	Halomonas	halophila	4.24193	4.45402	0.212096
Halomonas_huangheensis_NZ_CP013106.1.fa	4.75749	0.414708	2.11268e-06	1.176	1.14	Halomonas	huangheensis	4.04548	4.17324	0.127752
Halomonas_hydrothermalis_NZ_AP022843.1.fa	4.12082	0.468335	1.61411e-06	1.032	1.012	Halomonas	hydrothermalis	3.99304	4.07196	0.0789139
Halomonas_neptunia_NZ_CP140255.1.fa	4.95248	0.450368	1.67528e-06	1.244	1.208	Halomonas	neptunia	3.98109	4.09974	0.118642
Halomonas_piezotolerans_NZ_CP080328.1.fa	3.81006	0.418893	1.88047e-06	0.952	0.924	Halomonas	piezotolerans	4.00216	4.12344	0.121278
Halomonas_profundi_NZ_CP077941.1.fa	3.64376	0.459731	2.20432e-06	0.916	0.892	Halomonas	profundi	3.9779	4.08493	0.107029
Halomonas_qaidamensis_NZ_CP080627.1.fa	3.81831	0.480276	1.67382e-06	0.956	0.936	Halomonas	qaidamensis	3.99405	4.07939	0.0853429
Halomonas_socia_NZ_CP048812.1.fa	4.7533	0.358199	3.1138e-06	1.148	1.104	Halomonas	socia	4.14051	4.30553	0.16502
Halomonas_sulfidivorans_NZ_CP053383.1.fa	4.57298	0.357672	2.7287e-06	1.112	1.068	Halomonas	sulfidivorans	4.11239	4.28182	0.169424
Halomonas_sulfidoxydans_NZ_CP053381.1.fa	4.49195	0.340075	3.13715e-06	1.08	1.032	Halomonas	sulfidoxydans	4.15921	4.35266	0.193452
Halomonas_tianxiuensis_NZ_CP035042.1.fa	5.01512	0.3607	2.69312e-06	1.22	1.168	Halomonas	tianxiuensis	4.11075	4.29377	0.183013
Halomonas_titanicae_NZ_CP059082.1.fa	5.27969	0.453948	1.62049e-06	1.328	1.288	Halomonas	titanicae	3.97567	4.09914	0.123468
Halopseudomonas_aestusnigri_NZ_AP027273.1.fa	3.8397	0.391845	2.88027e-06	0.944	0.912	Halopseudomonas	aestusnigri	4.06748	4.2102	0.142719
Halopseudomonas_maritima_NZ_CP079801.1.fa	3.93561	0.38718	3.10189e-06	0.968	0.932	Halopseudomonas	maritima	4.06571	4.22276	0.157045
Halopseudomonas_nanhaiensis_NZ_CP073751.1.fa	3.65315	0.387774	2.51636e-06	0.904	0.872	Halopseudomonas	nanhaiensis	4.0411	4.18939	0.148297
Halopseudomonas_phragmitis_NZ_CP020100.1.fa	4.03515	0.399192	2.7878e-06	0.996	0.956	Halopseudomonas	phragmitis	4.05136	4.22087	0.169513
Halorhodospira_halochloris_NZ_AP017372.2.fa	2.83456	0.43972	1.14269e-06	0.712	0.7	Halorhodospira	halochloris	3.98112	4.04937	0.0682478
Halorhodospira_halophila_NC_008789.1.fa	2.67845	0.320183	2.1444e-06	0.644	0.616	Halorhodospira	halophila	4.15908	4.34813	0.189049
Halothermothrix_orenii_NC_011899.1.fa	2.57815	0.621168	2.98471e-06	0.624	0.612	Halothermothrix	orenii	4.13165	4.21266	0.0810128
Halothiobacillus_diazotrophicus_NZ_CP016027.1.fa	2.90896	0.392742	2.20795e-06	0.72	0.7	Halothiobacillus	diazotrophicus	4.04022	4.15566	0.115435
Halothiobacillus_neapolitanus_NC_013422.1.fa	2.58289	0.452864	2.33541e-06	0.648	0.636	Halothiobacillus	neapolitanus	3.98594	4.06115	0.0752064
Halotia_branconii_NZ_CP124543.1.fa	7.11643	0.596607	1.37114e-06	1.768	1.708	Halotia	branconii	4.02513	4.16653	0.141398
Hankyongella_ginsenosidimutans_NZ_CP039704.1.fa	2.88081	0.349708	3.98229e-06	0.696	0.672	Hankyongella	ginsenosidimutans	4.13909	4.28692	0.147825
Haploplasma_axanthum_NZ_LR215048.1.fa	1.8831	0.719399	1.397e-06	0.44	0.432	Haploplasma	axanthum	4.27977	4.35903	0.0792551
Hartmannibacter_diazotrophicus_NZ_LT960614.1.fa	5.44977	0.360307	3.9772e-06	1.32	1.26	Hartmannibacter	diazotrophicus	4.12861	4.32521	0.196601
Hathewaya_histolytica_NZ_LR590481.1.fa	2.74079	0.706801	1.4441e-06	0.64	0.628	Hathewaya	histolytica	4.28248	4.36432	0.0818309
Helcococcus_ovis_NZ_CP119081.1.fa	1.77342	0.725337	1.93566e-06	0.412	0.404	Helcococcus	ovis	4.30442	4.38965	0.085236
Helicobacter_acinonychis_NC_008229.1.fa	1.55759	0.61831	5.54871e-06	0.376	0.368	Helicobacter	acinonychis	4.14253	4.23258	0.0900549
Helicobacter_apodemus_NZ_CP021886.1.fa	2.06795	0.6686	3.2919e-06	0.484	0.48	Helicobacter	apodemus	4.27262	4.30823	0.0356052
Helicobacter_cetorum_NC_017735.1.fa	1.84779	0.644632	4.05731e-06	0.44	0.432	Helicobacter	cetorum	4.19952	4.27729	0.0777689
Helicobacter_cholecystus_NZ_LR134518.1.fa	1.42026	0.648206	4.26035e-06	0.34	0.336	Helicobacter	cholecystus	4.17724	4.22696	0.049729
Helicobacter_cinaedi_NC_017761.1.fa	2.1014	0.614452	3.77707e-06	0.504	0.488	Helicobacter	cinaedi	4.16944	4.30615	0.136703
Helicobacter_enhydrae_NZ_CP016503.1.fa	1.59479	0.592102	5.93737e-06	0.384	0.376	Helicobacter	enhydrae	4.1531	4.24146	0.0883638
Helicobacter_felis_NC_014810.2.fa	1.67268	0.554913	3.58227e-06	0.412	0.404	Helicobacter	felis	4.0599	4.1403	0.0803941
Helicobacter_hepaticus_NC_004917.1.fa	1.79915	0.640687	3.24728e-06	0.432	0.424	Helicobacter	hepaticus	4.1647	4.24328	0.0785792
Helicobacter_himalayensis_NZ_CP014991.1.fa	1.82994	0.601136	5.54369e-06	0.44	0.428	Helicobacter	himalayensis	4.15895	4.27556	0.116606
Helicobacter_mustelae_NZ_LS483446.1.fa	1.57661	0.575425	5.71718e-06	0.384	0.38	Helicobacter	mustelae	4.10576	4.14897	0.0432185
Helicobacter_pylori_NZ_CP071982.1.fa	1.62446	0.607454	5.73725e-06	0.392	0.384	Helicobacter	pylori	4.14403	4.23036	0.086334
Helicobacter_suis_NZ_AP023046.1.fa	1.68286	0.598908	3.65198e-06	0.412	0.404	Helicobacter	suis	4.08461	4.1655	0.0808834
Helicobacter_typhlonius_NZ_LN907858.1.fa	1.92083	0.611451	3.53886e-06	0.464	0.452	Helicobacter	typhlonius	4.13972	4.24962	0.109904
Helicobacter_winghamensis_NZ_CP063087.1.fa	1.68898	0.645064	4.50993e-06	0.404	0.396	Helicobacter	winghamensis	4.18064	4.2651	0.0844574
Heliomicrobium_modesticaldum_NC_010337.2.fa	3.07541	0.430248	2.01258e-06	0.756	0.744	Heliomicrobium	modesticaldum	4.068	4.13362	0.0656129
Heliorestis_convoluta_NZ_CP045875.1.fa	3.21898	0.569248	2.091e-06	0.804	0.788	Heliorestis	convoluta	4.00371	4.085	0.0812935
Herbaspirillum_hiltneri_NZ_CP011409.1.fa	4.96547	0.392438	4.41635e-06	1.208	1.156	Herbaspirillum	hiltneri	4.11049	4.29539	0.184901
Herbaspirillum_huttiense_NZ_CP037993.1.fa	5.69177	0.377015	3.45765e-06	1.38	1.32	Herbaspirillum	huttiense	4.12447	4.31195	0.187476
Herbaspirillum_robiniae_NZ_CP018845.1.fa	5.44527	0.349033	4.96861e-06	1.292	1.228	Herbaspirillum	robiniae	4.21461	4.43426	0.219654
Herbaspirillum_rubrisubalbicans_NZ_CP013737.1.fa	5.61126	0.384726	3.29119e-06	1.364	1.304	Herbaspirillum	rubrisubalbicans	4.11383	4.30311	0.189287
Herbaspirillum_seropedicae_NZ_CP034395.1.fa	5.39297	0.368788	3.7577e-06	1.304	1.24	Herbaspirillum	seropedicae	4.13571	4.34917	0.213456
Herbinix_luporum_NZ_LN879430.1.fa	2.60935	0.647479	1.45617e-06	0.636	0.624	Herbinix	luporum	4.10275	4.18165	0.0788991
Herminiimonas_arsenitoxidans_NZ_LT671418.1.fa	3.78432	0.487163	2.76977e-06	0.944	0.92	Herminiimonas	arsenitoxidans	4.00881	4.11339	0.104578
Heyndrickxia_coagulans_NZ_CP009709.1.fa	3.367	0.531028	4.1237e-06	0.82	0.812	Heyndrickxia	coagulans	4.1061	4.14655	0.0404542
Heyndrickxia_vini_NZ_CP065425.1.fa	4.3098	0.640322	1.73488e-06	1.052	1.032	Heyndrickxia	vini	4.09677	4.17616	0.0793947
Hippea_maritima_NC_015318.1.fa	1.69443	0.625257	2.47659e-06	0.416	0.412	Hippea	maritima	4.07315	4.11269	0.0395451
Hirschia_baltica_NC_012982.1.fa	3.54011	0.548102	1.97354e-06	0.888	0.872	Hirschia	baltica	3.98661	4.05976	0.0731488
Histophilus_somni_NC_010519.1.fa	2.26386	0.626219	1.95693e-06	0.556	0.548	Histophilus	somni	4.07169	4.13113	0.0594407
Horticoccus_luteus_NZ_CP080507.1.fa	4.3202	0.356957	4.26617e-06	1.036	1	Horticoccus	luteus	4.17008	4.3202	0.150123
Hoylesella_buccalis_NZ_CP085926.1.fa	3.30841	0.547019	1.41282e-06	0.832	0.816	Hoylesella	buccalis	3.97645	4.05442	0.0779697
Hoyosella_subflava_NC_015564.1.fa	4.86349	0.377583	1.92906e-06	1.212	1.168	Hoyosella	subflava	4.01278	4.16395	0.151166
Hujiaoplasma_nucleasis_NZ_CP051151.1.fa	1.80858	0.693179	1.62699e-06	0.432	0.428	Hujiaoplasma	nucleasis	4.18653	4.22565	0.0391264
Humibacter_ginsenosidimutans_NZ_CP042305.1.fa	4.18364	0.31738	5.12977e-06	0.992	0.944	Humibacter	ginsenosidimutans	4.21738	4.43182	0.214443
Humisphaera_borealis_NZ_CP063458.1.fa	7.18989	0.368814	3.08319e-06	1.76	1.684	Humisphaera	borealis	4.08516	4.26953	0.184366
Hydrocarboniclastica_marina_NZ_CP031093.1.fa	4.2585	0.420954	1.32085e-06	1.076	1.04	Hydrocarboniclastica	marina	3.95771	4.09471	0.136998
Hydrogenimonas_cancrithermarum_NZ_AP027370.1.fa	2.37869	0.488249	3.38281e-06	0.588	0.576	Hydrogenimonas	cancrithermarum	4.04539	4.12967	0.084279
Hydrogenimonas_thermophila_NZ_CP136593.1.fa	2.54424	0.663466	2.52566e-06	0.612	0.6	Hydrogenimonas	thermophila	4.15725	4.2404	0.0831451
Hydrogenimonas_urashimensis_NZ_AP023212.1.fa	2.29789	0.471963	3.04943e-06	0.572	0.56	Hydrogenimonas	urashimensis	4.01729	4.10337	0.0860848
Hydrogenobacter_thermophilus_NC_017161.1.fa	1.74293	0.559991	3.72944e-06	0.432	0.424	Hydrogenobacter	thermophilus	4.03456	4.11068	0.0761238
Hydrogenophaga_crassostreae_NZ_CP017476.1.fa	4.94413	0.386954	2.88805e-06	1.212	1.164	Hydrogenophaga	crassostreae	4.07932	4.24753	0.168219
Hydrogenophaga_crocea_NZ_CP049989.1.fa	4.56113	0.305845	5.32425e-06	1.056	1	Hydrogenophaga	crocea	4.31925	4.56113	0.241878
Hydrogenophaga_pseudoflava_NZ_CP037867.1.fa	4.90597	0.329379	3.67815e-06	1.168	1.108	Hydrogenophaga	pseudoflava	4.20032	4.42777	0.227454
Hydrogenophilus_thermoluteolus_NZ_AP018558.1.fa	2.28878	0.38366	3.27529e-06	0.56	0.544	Hydrogenophilus	thermoluteolus	4.08711	4.20732	0.120209
Hydrogenovibrio_crunogenus_NZ_CP032096.1.fa	2.45326	0.574345	2.1186e-06	0.612	0.604	Hydrogenovibrio	crunogenus	4.00859	4.06169	0.053094
Hydrogenovibrio_marinus_NZ_AP020335.1.fa	2.49129	0.55937	2.00963e-06	0.624	0.616	Hydrogenovibrio	marinus	3.99245	4.0443	0.05185
Hydrogenovibrio_thermophilus_NZ_CP035033.1.fa	2.61289	0.495214	3.02471e-06	0.648	0.636	Hydrogenovibrio	thermophilus	4.03224	4.10832	0.07608
Hymenobacter_aerilatus_NZ_CP095053.1.fa	5.27954	0.4343	1.80921e-06	1.316	1.268	Hymenobacter	aerilatus	4.01181	4.16368	0.151867
Hymenobacter_baengnokdamensis_NZ_CP044285.1.fa	4.42888	0.402202	3.17043e-06	1.088	1.044	Hymenobacter	baengnokdamensis	4.07066	4.24222	0.17156
Hymenobacter_canadensis_NZ_CP114767.1.fa	5.09168	0.385303	2.77574e-06	1.244	1.188	Hymenobacter	canadensis	4.09299	4.28593	0.192936
Hymenobacter_cellulosilyticus_NZ_CP095046.1.fa	6.08791	0.406958	2.26081e-06	1.504	1.436	Hymenobacter	cellulosilyticus	4.04781	4.23949	0.191679
Hymenobacter_cellulosivorans_NZ_CP095049.1.fa	6.10167	0.406285	2.23628e-06	1.508	1.44	Hymenobacter	cellulosivorans	4.0462	4.23727	0.191071
Hymenobacter_jejuensis_NZ_CP040896.1.fa	5.08699	0.441082	2.14431e-06	1.276	1.228	Hymenobacter	jejuensis	3.98667	4.1425	0.155831
Hymenobacter_monticola_NZ_CP094534.1.fa	6.12475	0.380979	2.91396e-06	1.488	1.42	Hymenobacter	monticola	4.1161	4.3132	0.197109
Hymenobacter_nivis_NZ_CP029145.1.fa	5.0276	0.374854	2.89553e-06	1.224	1.168	Hymenobacter	nivis	4.10752	4.30445	0.196936
Hymenobacter_oligotrophus_NZ_CP032317.1.fa	4.18881	0.394704	3.13712e-06	1.024	0.98	Hymenobacter	oligotrophus	4.09063	4.2743	0.183661
Hymenobacter_radiodurans_NZ_CP037922.1.fa	4.91897	0.457408	1.61058e-06	1.24	1.196	Hymenobacter	radiodurans	3.96691	4.11285	0.14594
Hymenobacter_sedentarius_NZ_CP013909.1.fa	4.86885	0.390353	2.67915e-06	1.192	1.14	Hymenobacter	sedentarius	4.08461	4.27092	0.186315
Hymenobacter_sediminicola_NZ_CP060202.1.fa	4.51107	0.420858	2.25541e-06	1.124	1.08	Hymenobacter	sediminicola	4.01341	4.17692	0.163509
Hymenobacter_sublimis_NZ_CP095848.1.fa	4.77858	0.416068	1.95684e-06	1.188	1.144	Hymenobacter	sublimis	4.02237	4.17708	0.154707
Hymenobacter_swuensis_NZ_CP007145.1.fa	5.25207	0.403758	2.25404e-06	1.3	1.244	Hymenobacter	swuensis	4.04005	4.22192	0.181867
Hymenobacter_taeanensis_NZ_CP053538.1.fa	4.87966	0.438529	1.92682e-06	1.224	1.176	Hymenobacter	taeanensis	3.98665	4.14937	0.16272
Hymenobacter_tibetensis_NZ_CP094669.1.fa	6.32863	0.443733	1.73344e-06	1.588	1.528	Hymenobacter	tibetensis	3.98528	4.14177	0.15649
Hymenobacter_volaticus_NZ_CP095061.1.fa	7.12622	0.458633	1.58251e-06	1.792	1.728	Hymenobacter	volaticus	3.97669	4.12397	0.147285
Hymenobacter_yonginensis_NZ_CP115396.1.fa	4.92676	0.380181	2.89392e-06	1.2	1.144	Hymenobacter	yonginensis	4.10563	4.30661	0.200975
Hypericibacter_adhaerens_NZ_CP042582.1.fa	5.86525	0.326487	4.58218e-06	1.388	1.312	Hypericibacter	adhaerens	4.22568	4.47046	0.244781
Hypericibacter_terrae_NZ_CP042906.1.fa	5.89412	0.339807	4.32156e-06	1.412	1.34	Hypericibacter	terrae	4.17431	4.3986	0.224291
Hyphococcus_flavus_NZ_CP118166.1.fa	3.47265	0.451795	3.58843e-06	0.868	0.844	Hyphococcus	flavus	4.00075	4.11451	0.113765
Hyphomicrobium_denitrificans_NC_014313.1.fa	3.63897	0.391876	4.9117e-06	0.892	0.86	Hyphomicrobium	denitrificans	4.07956	4.23136	0.151798
Hyphomicrobium_nitrativorans_NC_022997.1.fa	3.65384	0.361156	3.82035e-06	0.892	0.86	Hyphomicrobium	nitrativorans	4.09623	4.24865	0.152418
Hyphomonas_neptunium_NC_008358.1.fa	3.70502	0.380697	2.73962e-06	0.912	0.88	Hyphomonas	neptunium	4.06252	4.21025	0.147728
Iamia_majanohamensis_NZ_CP116942.1.fa	4.57692	0.251279	5.06778e-06	1.028	0.96	Iamia	majanohamensis	4.45226	4.76762	0.315368
Ichthyobacterium_seriolicida_NZ_AP014564.1.fa	1.92141	0.672369	1.52982e-06	0.444	0.452	Ichthyobacterium	seriolicida	4.3275	4.25091	-0.0765929
Ideonella_dechloratans_NZ_CP088081.1.fa	4.54402	0.307747	4.07801e-06	1.06	1.004	Ideonella	dechloratans	4.28681	4.52592	0.239105
Idiomarina_abyssalis_NZ_CP081832.1.fa	2.61063	0.529007	1.52289e-06	0.66	0.648	Idiomarina	abyssalis	3.9555	4.02875	0.07325
Idiomarina_loihiensis_NC_006512.1.fa	2.83932	0.529598	1.5416e-06	0.716	0.704	Idiomarina	loihiensis	3.96553	4.03313	0.0675943
Ignatzschineria_rhizosphaerae_NZ_CP093379.1.fa	3.07473	0.611903	1.67519e-06	0.756	0.744	Ignatzschineria	rhizosphaerae	4.0671	4.1327	0.0655984
Ignavibacterium_album_NC_017464.1.fa	3.659	0.660669	2.99692e-06	0.88	0.856	Ignavibacterium	album	4.15795	4.27453	0.116578
Ignavigranum_ruoffiae_NZ_CP096206.2.fa	1.94938	0.603247	1.59487e-06	0.484	0.48	Ignavigranum	ruoffiae	4.02764	4.06121	0.0335637
Ilumatobacter_coccineus_NC_020520.1.fa	4.83018	0.327076	8.10864e-06	1.128	1.072	Ilumatobacter	coccineus	4.28207	4.50576	0.22369
Ilyobacter_polytropus_NC_014632.1.fa	3.13231	0.656345	2.89053e-06	0.752	0.74	Ilyobacter	polytropus	4.16531	4.23285	0.0675455
Immundisolibacter_cernigliae_NZ_CP014671.1.fa	3.24354	0.322071	4.75995e-06	0.768	0.736	Immundisolibacter	cernigliae	4.22336	4.40698	0.183624
Imperialibacter_roseus_NZ_CP136051.1.fa	6.74766	0.533268	1.84013e-06	1.692	1.644	Imperialibacter	roseus	3.98798	4.10442	0.116437
Imtechella_halotolerans_NZ_CP117969.2.fa	3.11311	0.64418	1.24624e-06	0.764	0.752	Imtechella	halotolerans	4.07475	4.13977	0.0650226
Indioceanicola_profundi_NZ_CP030126.1.fa	5.37498	0.337545	2.60858e-06	1.3	1.236	Indioceanicola	profundi	4.1346	4.34869	0.214089
Inhella_inkyongensis_NZ_CP040709.1.fa	4.08441	0.337608	3.76419e-06	0.976	0.936	Inhella	inkyongensis	4.18485	4.36369	0.17884
Intestinibaculum_porci_NZ_AP019309.1.fa	3.21292	0.605305	1.78062e-06	0.784	0.776	Intestinibaculum	porci	4.09811	4.14036	0.0422486
Intrasporangium_calvum_NC_014830.1.fa	4.02438	0.292963	4.11467e-06	0.944	0.896	Intrasporangium	calvum	4.26311	4.4915	0.228381
Iocasia_fonsfrigidae_NZ_CP046640.1.fa	3.92649	0.649813	1.74972e-06	0.944	0.924	Iocasia	fonsfrigidae	4.15942	4.24945	0.0900307
Iodobacter_ciconiae_NZ_CP034433.1.fa	3.87738	0.519583	2.87945e-06	0.964	0.944	Iodobacter	ciconiae	4.02218	4.10739	0.0852156
Isoalcanivorax_pacificus_NZ_CP004387.1.fa	4.16843	0.374015	3.19787e-06	1.016	0.976	Isoalcanivorax	pacificus	4.10279	4.27093	0.168147
Isoptericola_dokdonensis_NZ_CP014209.1.fa	3.82697	0.261886	6.15197e-06	0.868	0.816	Isoptericola	dokdonensis	4.40895	4.68991	0.280963
Isoptericola_variabilis_NC_015588.1.fa	3.30774	0.261123	8.07937e-06	0.744	0.7	Isoptericola	variabilis	4.44589	4.72534	0.279456
Isorropodon_fossajaponicum_NZ_AP013043.1.fa	1.448	0.627572	2.42226e-06	0.348	0.352	Isorropodon	fossajaponicum	4.16092	4.11364	-0.0472832
Isosphaera_pallida_NC_014962.1.fa	5.5293	0.375095	2.46789e-06	1.352	1.3	Isosphaera	pallida	4.08972	4.25331	0.163589
Janibacter_indicus_NZ_CP013290.1.fa	3.40119	0.287551	5.30749e-06	0.784	0.744	Janibacter	indicus	4.33825	4.57149	0.233239
Janibacter_melonis_NZ_CP044548.2.fa	3.48107	0.271007	6.90224e-06	0.788	0.74	Janibacter	melonis	4.4176	4.70415	0.286547
Janthinobacterium_agaricidamnosum_NZ_HG322949.1.fa	5.949	0.389242	5.68181e-06	1.432	1.364	Janthinobacterium	agaricidamnosum	4.15433	4.36144	0.207107
Janthinobacterium_lividum_NZ_CP048832.1.fa	6.37359	0.373716	4.78604e-06	1.532	1.456	Janthinobacterium	lividum	4.16031	4.37747	0.217159
Janthinobacterium_rivuli_NZ_CP121464.1.fa	6.32578	0.374047	4.89264e-06	1.52	1.448	Janthinobacterium	rivuli	4.1617	4.36863	0.206935
Janthinobacterium_svalbardensis_NZ_CP023422.1.fa	6.27408	0.378546	4.66113e-06	1.512	1.444	Janthinobacterium	svalbardensis	4.14952	4.34493	0.195407
[truncated: 2,714 more rows]
